# Supplementary material for: Genetic Diversity and Population Structure of Miscanthus sinensis Germplasm in China
Source: PLoS One. 2013 Oct 7;8(10):e75672. doi: 10.1371/journal.pone.0075672 (PMC3792140; doi:10.1371/journal.pone.0075672)
Supplement: Table S1 — Geographical parameters and the group information for M. sinensis germplasm accessions. (XLS) [file pone.0075672.s001.xls]

## Sheet: Sheet1
Table S1 The genotypic data of 115 alleles in the M.sinensis accessions
	DBM2-1	DBM2-2	DBM2-3	DBM4-1	DBM4-2	DBM4-3	DBM4-4	DBM8-1	DBM8-2	DBM8-3	DBM8-4	DBM8-5	DBM8-6	DBM12-1	DBM12-2	DBM12-3	DBM12-4	DBM12-5	DBM12-6	DBM12-7	DBM12-8	DBM12-9	DBM12-10	DBM12-11	DBM12-12	DBM12-13	DBM12-14	DBM12-15	DBM12-16	DBM15-1	DBM15-2	DBM15-3	DBM18-1	DBM18-2	DBM22-1	DBM24-1	DBM24-2	DBM24-3	DBM24-4	DBM24-5	DBM15-1	DBM15-2	DBM15-3	DBM15-4	DBM26-1	DBM26-2	DBM26-3	DBM26-4	DBM26-5
PMS5	0	1	0	0	0	1	0	0	1	1	1	1	1	0	0	0	1	1	0	1	0	0	0	1	0	0	0	0	0	0	0	0	1	0	1	1	1	1	1	1	1	1	0	0	1	0	0	0	1
PMS7	0	1	0	0	0	1	1	0	1	1	1	0	0	1	0	0	0	0	0	1	0	0	0	1	0	0	0	0	0	0	0	0	1	0	1	1	1	1	1	1	1	1	0	0	1	0	0	1	1
PMS8	0	0	0	0	0	1	1	0	1	1	1	1	1	1	0	0	1	0	0	0	0	1	0	1	0	1	1	0	0	0	0	1	1	1	0	1	1	1	1	1	1	1	0	0	0	1	0	1	1
PMS9	0	1	0	0	0	1	0	0	1	1	1	0	0	1	1	0	1	1	0	0	0	0	0	1	0	0	0	0	0	0	0	1	1	0	1	1	1	1	1	1	1	1	0	0	0	1	0	0	1
PMS11	1	1	0	0	0	1	0	1	1	1	1	1	1	1	0	0	1	1	0	1	0	1	0	1	1	0	0	0	0	0	0	1	1	0	0	1	1	1	1	0	0	1	0	0	0	1	0	0	1
PMS13	1	1	0	0	0	1	1	1	1	1	1	0	0	1	0	0	0	1	0	0	0	1	0	0	0	0	0	0	0	0	0	1	1	0	0	1	1	0	0	1	0	0	0	0	0	0	0	1	1
PMS14	1	1	0	0	0	1	1	0	1	1	1	1	0	1	0	1	1	1	0	0	0	0	0	0	1	0	0	0	0	0	1	1	1	0	0	1	1	0	1	0	1	1	0	1	0	0	0	0	1
PMS18	0	0	0	0	0	1	1	1	1	1	1	0	0	1	0	0	1	1	0	1	0	0	0	0	0	0	1	0	0	0	0	1	1	0	0	1	1	1	1	0	1	1	0	0	0	0	0	1	1
PMS22	0	0	0	0	0	1	1	1	1	1	1	1	0	0	0	0	0	1	0	0	0	1	0	1	0	0	0	0	0	0	1	1	1	0	0	1	1	1	1	1	1	1	1	0	0	1	0	1	1
PMS23	0	0	0	0	0	1	0	1	1	1	1	0	0	1	0	0	0	0	0	0	0	0	0	0	1	0	0	0	0	0	0	1	1	0	0	1	1	1	0	0	1	1	0	0	0	1	0	1	1
PMS38	0	1	0	0	0	1	0	0	1	1	1	1	0	0	0	0	1	1	1	0	0	0	1	0	0	0	0	0	0	0	0	1	1	0	1	1	1	1	1	0	1	1	1	0	1	0	0	0	1
PMS39	0	1	0	0	0	1	0	1	1	1	1	0	0	1	0	1	1	1	0	0	0	0	0	1	0	0	1	0	0	0	0	1	1	0	1	1	1	1	1	1	1	1	0	0	1	0	0	1	1
PMS41	0	0	0	0	0	1	1	1	1	1	1	0	0	0	1	1	1	0	0	0	0	0	1	1	1	0	0	0	0	0	0	0	1	1	0	1	1	1	1	1	1	1	0	0	0	1	0	1	1
PMS44	0	0	0	0	0	1	0	1	1	1	1	0	0	1	1	0	0	1	0	0	0	0	0	1	0	0	0	0	0	1	1	1	1	0	1	1	1	1	0	1	0	1	0	1	0	1	0	0	1
PMS46	0	1	1	0	0	1	0	1	1	1	1	0	0	1	1	0	0	0	0	1	0	0	0	1	0	0	1	0	0	0	0	0	1	1	1	1	1	1	1	1	0	1	0	1	0	1	0	1	1
PMS47	0	1	0	0	0	1	0	1	1	1	1	0	0	1	1	1	0	1	0	1	0	0	0	1	0	0	0	0	0	0	0	1	1	1	1	1	1	1	1	1	0	0	0	1	0	1	0	1	1
PMS48	0	1	0	0	0	1	0	1	1	1	1	0	0	0	0	1	0	1	0	0	0	0	1	1	0	1	0	0	0	0	0	0	1	0	1	1	1	1	1	1	0	1	0	1	0	0	0	0	0
PMS49	0	0	0	0	0	1	0	0	1	1	1	0	1	1	0	1	0	1	0	0	0	0	1	1	1	0	1	0	0	0	0	1	1	1	1	1	1	1	1	1	0	1	0	0	0	0	1	0	1
PMS52	0	1	0	0	0	1	1	1	1	1	0	1	0	0	0	0	1	1	0	0	0	0	0	1	1	0	0	0	0	0	0	1	1	0	0	1	1	1	1	1	0	1	0	1	0	1	0	1	1
PMS53	0	1	0	0	0	1	0	1	1	1	1	0	0	1	0	1	0	0	0	0	0	1	0	0	0	0	0	0	0	1	0	1	1	0	0	1	1	1	1	0	0	1	0	1	0	1	0	0	1
PMS54	0	0	1	0	0	1	0	1	1	1	1	0	0	0	0	1	1	1	0	1	0	0	0	0	0	1	1	0	0	0	0	0	1	1	0	1	1	1	1	1	1	1	0	0	0	1	0	0	1
PMS55	0	0	0	0	0	1	0	0	1	1	1	0	0	1	0	1	1	1	1	0	0	0	0	1	1	1	0	0	0	0	0	1	1	0	0	1	1	1	0	1	0	0	0	1	0	1	0	0	1
PMS58	0	0	0	0	0	1	0	1	1	1	1	0	0	0	0	0	1	1	1	0	0	0	1	0	0	0	0	0	0	0	0	0	1	0	1	1	1	1	0	1	1	1	0	0	1	0	0	1	1
PMS59	0	0	0	0	0	1	0	1	1	1	1	0	0	0	0	0	0	1	1	0	0	0	1	0	1	0	1	0	0	0	0	1	1	0	1	0	1	1	0	0	1	1	0	0	0	1	0	1	1
PMS60	1	0	1	0	0	1	1	0	0	0	0	0	1	0	0	0	0	0	0	1	0	0	0	0	0	0	0	0	0	1	1	1	1	0	1	1	1	0	1	1	0	1	0	0	1	0	0	0	1
PMS62	0	0	0	0	0	1	0	1	1	1	0	0	0	0	0	0	0	1	0	0	0	0	0	0	0	0	0	0	0	0	0	0	1	1	0	0	1	1	1	1	0	1	0	0	0	1	0	0	1
PMS63	0	0	0	0	0	1	1	1	1	1	0	0	0	1	0	0	1	0	0	0	0	1	1	0	0	0	0	0	0	0	0	0	1	0	0	1	1	1	1	1	0	1	0	0	1	1	0	0	1
PMS64	1	1	0	0	0	1	1	1	1	1	1	0	0	1	0	1	1	1	0	0	0	1	1	1	0	1	0	0	0	1	0	1	1	0	0	1	1	1	1	1	0	1	0	0	1	0	0	0	1
PMS65	1	1	0	0	0	1	1	1	1	1	1	0	0	0	0	0	0	1	0	0	0	0	0	0	0	0	0	0	0	0	0	0	1	0	0	1	1	1	1	0	1	1	0	0	1	0	0	0	1
PMS66	0	1	1	0	0	1	0	1	1	1	1	0	0	0	0	1	0	0	0	0	0	0	0	0	1	0	1	0	0	1	1	1	1	0	0	0	1	0	1	0	0	1	0	0	0	1	0	1	1
PMS67	0	0	0	0	0	1	0	1	1	1	1	0	0	0	0	0	0	1	1	0	0	1	1	0	0	0	0	0	0	1	1	0	1	0	0	1	1	1	1	0	0	1	0	0	0	1	0	0	1
PMS69	1	1	0	0	0	1	0	1	1	1	0	0	0	0	0	1	1	1	1	0	0	1	1	0	0	0	0	0	0	1	1	1	1	1	0	1	1	1	1	1	1	1	0	0	1	1	0	0	1
PMS80	0	1	0	0	0	1	0	0	1	1	1	1	1	0	0	1	0	1	1	0	0	1	1	0	0	0	0	0	0	0	0	1	1	0	0	0	1	1	1	1	1	1	0	0	0	0	0	0	1
PMS81	1	1	0	0	0	1	0	0	1	1	1	0	0	0	0	0	1	1	0	0	0	0	0	1	0	0	0	0	0	1	1	0	1	1	0	1	1	1	1	1	1	1	0	0	1	0	0	1	1
PMS82	0	0	0	0	0	1	1	0	1	1	1	1	0	0	0	0	0	1	0	0	0	0	1	1	0	1	0	0	0	0	0	0	1	0	0	1	1	0	1	1	1	1	0	1	0	0	0	0	1
PMS83	0	1	0	0	0	1	0	0	1	1	0	0	0	0	0	0	0	0	0	0	0	1	1	1	0	1	0	0	0	0	0	0	1	0	0	1	1	1	0	1	0	0	0	1	0	1	0	1	1
PMS84	0	0	0	0	0	1	0	0	1	1	1	0	0	0	1	1	0	1	0	0	0	0	0	1	0	0	0	0	0	0	0	0	1	0	0	1	1	1	1	1	0	0	0	1	0	0	1	1	1
PMS85	0	0	0	0	0	1	0	1	1	1	1	1	1	0	0	0	1	0	0	0	0	1	1	1	0	0	0	0	0	0	0	0	1	1	0	1	1	1	1	1	0	0	0	1	0	0	0	1	1
PMS86	1	1	0	0	0	1	0	0	1	1	1	1	1	0	1	1	0	1	0	0	0	0	1	1	0	0	0	0	0	0	0	0	1	0	0	1	1	1	0	1	1	1	0	0	0	0	0	1	1
PMS87	0	1	0	0	0	1	0	1	1	1	0	1	1	0	0	1	0	0	0	0	0	0	0	0	0	0	0	0	0	1	1	0	1	0	0	1	1	1	0	1	0	1	0	0	0	0	0	0	1
PMS88	1	1	1	0	0	1	0	0	1	1	0	1	1	1	0	0	1	0	0	0	0	1	1	1	1	0	0	0	0	0	0	0	1	0	0	1	1	1	1	1	0	0	0	1	0	0	0	0	1
PMS89	0	0	0	1	0	1	1	0	1	1	0	1	1	1	1	1	1	0	0	0	0	1	0	1	1	1	1	0	0	1	1	0	1	0	0	1	1	1	1	0	0	0	0	0	0	0	1	1	1
PMS90	0	0	1	0	1	1	0	1	1	1	0	1	1	0	0	0	0	1	1	0	0	1	1	0	0	0	0	0	0	1	1	1	1	0	0	1	1	1	1	1	0	0	0	0	0	0	0	1	1
PMS91	0	0	0	0	0	1	0	0	1	1	0	1	0	0	0	0	1	1	1	0	0	1	1	0	0	0	0	0	0	0	0	0	1	0	0	1	1	1	1	1	1	1	0	0	0	0	0	0	1
PMS92	1	1	0	0	0	0	0	0	0	1	0	1	1	0	0	0	1	1	0	0	0	0	0	1	0	0	0	0	0	1	1	1	1	0	1	1	1	1	0	1	1	1	0	0	0	0	0	0	1
PMS93	0	0	0	0	0	1	0	0	1	1	0	1	1	0	0	0	0	0	0	0	0	0	1	1	0	1	0	0	0	1	0	0	1	0	1	1	1	1	0	1	1	1	0	0	0	0	1	0	1
PMS94	0	0	1	0	0	0	0	0	1	1	0	1	1	0	0	0	0	0	0	0	0	1	1	1	0	1	0	0	0	1	0	0	1	0	1	1	1	1	1	1	1	1	0	0	0	0	1	1	1
PMS95	0	0	1	0	0	1	0	0	1	1	0	0	0	0	0	1	1	1	1	0	0	1	1	1	0	0	0	0	0	1	0	0	1	0	1	1	1	1	1	1	1	1	0	1	0	0	0	0	0
PMS99	1	1	1	1	0	1	1	0	1	1	0	1	1	0	0	0	0	0	0	0	0	0	0	1	1	1	1	0	0	0	0	1	1	0	0	1	1	1	1	1	1	1	0	1	0	0	0	0	1
PMS100	0	1	1	0	0	1	1	0	1	1	0	1	0	0	0	1	0	0	1	0	0	1	1	1	1	1	0	0	0	0	0	0	1	0	0	0	1	1	1	1	1	1	0	1	0	0	1	0	1
PMS101	0	1	1	1	0	1	1	0	1	1	0	1	1	0	0	0	0	0	0	0	0	1	0	1	0	0	0	0	0	1	0	0	1	0	0	1	1	1	0	1	1	1	0	0	0	0	1	0	1
PMS102	0	1	1	0	0	1	1	0	1	1	0	1	0	0	0	0	0	0	1	0	0	0	1	1	0	1	0	0	0	0	0	0	1	0	1	1	1	1	1	1	1	0	0	1	0	1	0	0	0
PMS103	1	1	1	0	0	1	1	0	1	1	0	1	1	1	0	0	1	0	0	0	0	0	0	1	1	1	0	0	0	0	0	1	1	0	0	1	1	1	1	1	1	0	0	1	0	0	0	0	0
PMS107	0	1	0	0	0	1	1	0	1	1	0	1	1	0	0	0	0	1	0	0	0	1	1	1	0	0	0	0	0	0	0	1	1	0	1	1	1	1	1	1	0	1	0	0	0	0	0	0	1
PMS108	1	1	1	0	0	1	0	0	1	1	0	1	0	0	0	0	0	1	0	0	0	0	0	1	1	0	0	0	0	1	1	0	1	0	0	1	1	1	0	1	0	1	0	0	0	1	0	1	1
PMS110	0	1	1	0	0	1	0	1	1	1	0	1	1	1	0	0	0	0	0	0	0	0	0	1	0	0	0	0	0	0	0	0	1	0	0	1	1	0	1	1	0	1	0	0	0	0	0	0	0
PMS111	0	1	1	0	0	1	0	0	1	1	0	1	1	0	0	0	1	1	0	0	0	1	1	0	0	0	1	0	0	0	0	0	1	0	1	1	1	1	0	0	1	1	0	0	0	0	0	0	0
PMS112	0	1	1	0	0	1	0	0	1	1	1	1	1	0	0	0	1	1	0	0	0	1	0	1	0	0	0	0	0	0	0	0	1	0	1	1	1	1	1	1	1	1	0	0	0	1	0	1	1
PMS113	1	0	1	0	0	1	0	0	1	1	0	0	0	0	0	0	1	1	0	0	0	1	0	0	0	0	0	0	0	1	1	1	1	0	1	1	1	1	1	1	1	1	0	0	0	0	1	0	1
PMS114	0	1	1	0	0	1	0	1	1	1	0	0	0	0	0	0	0	0	0	0	0	1	0	1	1	0	0	0	0	1	0	0	1	0	1	1	1	1	1	1	1	1	0	1	1	0	0	0	1
PMS115	1	1	1	0	0	1	0	0	1	1	0	1	1	0	0	0	0	1	0	0	0	0	0	1	0	0	0	0	0	1	0	1	1	0	1	1	1	1	1	1	0	0	0	1	0	0	1	1	1
PMS116	0	1	1	1	0	1	0	0	1	1	1	1	1	1	0	0	1	0	0	0	0	1	0	1	0	0	0	0	0	0	0	0	1	1	0	1	1	1	1	1	1	1	0	0	0	0	0	0	1
PMS117	1	1	1	0	0	1	0	0	1	1	0	1	1	1	0	1	0	0	0	0	0	0	0	1	1	1	0	0	0	1	1	1	1	0	0	1	1	1	1	1	0	1	0	0	0	0	0	0	1
PMS118	0	1	1	0	0	1	0	0	1	1	1	1	1	1	0	1	0	0	0	0	0	0	0	1	0	0	0	0	0	0	0	0	1	0	1	1	1	1	1	1	0	0	0	0	0	0	0	1	1
PMS119	0	1	1	1	0	1	0	0	1	1	1	1	1	1	0	0	1	1	1	0	0	1	0	0	0	0	1	0	0	0	0	0	1	0	1	1	1	1	1	1	0	0	0	0	0	0	0	1	1
PMS120	0	1	1	1	0	1	0	0	1	1	0	1	1	0	0	0	0	0	0	0	0	1	0	1	1	0	0	0	0	0	0	0	1	0	1	1	1	1	1	1	0	1	0	1	0	0	0	0	1
PMS121	0	1	1	1	0	1	0	0	1	1	1	1	1	1	0	1	1	0	0	0	0	0	0	1	0	0	0	0	0	1	0	1	1	0	0	1	1	1	0	1	1	1	0	1	0	0	1	0	1
PMS122	0	1	1	0	0	1	0	0	1	1	1	1	1	1	0	0	1	1	0	0	0	0	0	0	0	0	0	0	0	0	0	0	1	0	1	1	1	1	1	1	0	0	0	1	0	0	1	0	1
PMS123	0	1	1	1	0	1	0	0	1	1	0	1	1	1	0	0	1	1	0	0	0	0	0	1	1	1	0	0	0	1	0	0	1	0	1	0	1	1	1	1	0	0	1	1	0	0	1	0	1
PMS124	0	1	1	1	0	1	0	0	1	1	1	1	1	1	0	0	1	0	0	0	0	0	0	1	0	1	0	0	0	1	1	1	1	0	0	1	1	0	1	1	0	0	1	1	0	1	0	0	1
PMS125	1	1	0	1	0	1	0	0	1	1	1	1	1	0	0	0	1	1	0	0	0	0	0	1	1	0	0	0	0	0	0	0	1	0	1	1	1	1	1	1	0	0	0	1	0	0	0	0	1
PMS126	1	1	1	1	0	1	0	0	1	1	0	1	1	0	0	0	0	0	0	0	0	0	0	1	0	0	0	0	0	0	0	0	1	0	0	1	1	1	1	1	0	1	0	0	0	0	1	0	1
PMS127	1	1	1	1	0	1	0	0	1	1	0	1	1	0	0	0	0	1	1	0	0	0	0	1	0	0	0	0	0	0	0	0	1	0	1	1	1	1	1	1	0	1	0	0	1	0	1	0	0
PMS130	1	1	1	0	0	1	0	0	1	1	0	1	1	0	0	0	1	0	0	0	0	0	0	1	0	0	0	0	0	1	0	0	1	0	0	1	1	1	1	1	0	1	0	0	0	0	0	0	1
PMS131	0	0	0	0	0	1	0	0	1	1	0	1	1	0	0	0	0	1	0	0	0	0	0	1	0	0	0	0	0	0	0	0	1	0	1	1	1	1	1	1	0	0	0	1	0	0	1	0	0
PMS132	1	1	1	1	0	1	0	0	1	1	1	1	1	0	0	0	1	1	0	0	0	0	0	1	1	0	0	0	0	0	0	0	1	0	0	1	1	1	1	1	1	1	0	1	0	0	1	0	1
PMS133	0	1	1	0	0	1	0	0	1	1	1	1	1	0	0	0	0	0	0	0	0	0	0	0	0	0	0	0	0	1	1	0	1	0	0	1	1	1	1	1	0	1	0	0	1	0	1	0	1
PMS134	1	1	1	1	0	1	0	0	1	1	1	1	1	0	0	0	0	0	0	0	0	0	0	1	1	0	0	0	0	0	0	0	1	0	1	1	1	1	1	1	0	0	0	0	0	0	0	0	1
PMS135	1	1	1	0	0	1	0	0	1	1	1	0	0	0	0	0	1	1	0	0	0	1	0	1	0	0	0	0	0	1	1	0	1	0	0	1	1	1	1	1	0	0	1	0	0	0	1	0	0
PMS136	0	1	1	1	0	1	0	0	1	1	1	1	1	0	0	0	1	0	0	0	0	1	0	1	1	0	0	0	0	0	0	0	1	0	0	1	1	1	1	1	0	0	0	0	0	0	1	0	1
PMS137	1	1	1	0	0	1	0	0	1	1	0	1	1	1	0	0	0	0	0	0	0	0	0	1	1	0	0	0	0	0	0	1	1	0	1	1	1	1	1	1	1	1	0	0	0	0	0	0	1
PMS138	1	1	1	0	0	1	0	0	0	1	1	1	1	1	0	0	1	0	0	0	0	0	0	1	0	0	0	0	0	0	0	0	1	0	1	1	1	1	1	1	1	1	0	0	0	0	1	0	1
PMS139	1	0	1	1	0	1	1	0	0	1	0	1	1	0	0	0	1	0	0	1	0	0	0	1	0	1	0	0	0	0	0	0	1	0	1	1	1	1	1	1	1	1	0	0	0	1	1	0	1
PMS140	1	1	1	1	0	1	0	0	1	1	1	1	1	0	0	0	1	0	0	0	0	0	0	1	0	0	0	0	0	0	0	0	1	0	1	1	1	1	1	1	1	1	0	1	0	0	0	0	1
PMS141	0	1	1	1	0	1	0	0	1	1	0	1	1	0	0	0	1	0	0	0	0	0	0	1	0	1	0	0	0	0	0	0	1	0	1	1	1	1	1	1	1	0	0	1	0	0	1	0	1
PMS142	1	1	1	1	0	1	0	0	1	1	0	1	1	1	0	0	1	0	0	0	0	0	0	1	0	0	0	0	0	0	0	0	1	0	0	0	1	1	0	1	0	0	0	1	0	0	0	0	1
PMS143	1	1	1	1	0	1	0	0	1	1	1	1	1	1	0	0	1	1	0	0	0	0	0	1	0	0	0	0	0	0	0	0	1	0	0	1	1	1	1	1	1	1	0	0	0	1	0	0	1
PMS144	1	1	1	1	0	1	0	0	1	1	1	1	1	1	0	0	0	0	0	0	0	0	0	0	0	0	0	0	0	0	0	0	1	0	0	1	1	1	1	1	0	1	0	1	0	1	1	0	1
PMS146	1	1	1	1	0	1	0	0	1	1	1	1	1	1	0	0	1	1	0	0	0	0	0	1	0	0	0	0	0	0	0	0	1	0	0	1	1	1	1	1	0	1	0	1	0	1	1	0	1
PMS147	0	1	1	0	0	1	0	0	1	1	1	1	0	1	0	0	1	0	0	0	0	0	0	0	0	0	0	0	0	0	0	0	1	0	0	1	1	1	1	1	1	1	0	0	0	0	1	0	1
PMS148	1	1	1	1	0	1	0	0	1	1	1	1	0	1	0	0	0	0	0	0	0	1	0	0	1	1	0	0	0	0	0	0	1	0	0	1	1	1	1	1	0	1	0	0	0	0	1	0	1
PMS149	1	1	1	1	0	1	0	0	1	1	1	1	1	1	0	0	0	0	1	0	0	0	0	1	1	0	0	0	0	0	0	0	1	0	0	1	1	1	0	1	1	1	1	0	0	0	0	0	1
PMS150	1	0	1	1	0	1	0	0	1	1	1	1	1	1	0	0	0	0	0	0	0	1	0	1	1	0	0	0	0	0	0	0	1	0	0	1	1	1	1	1	1	0	1	0	0	0	0	0	1
PMS151	0	0	1	1	0	1	0	0	1	1	1	1	1	1	0	0	0	1	0	0	0	1	0	1	0	0	0	0	0	0	0	0	1	0	0	1	1	1	1	1	0	1	1	0	0	0	0	0	1
PMS152	1	1	1	1	1	1	1	0	1	1	0	1	1	0	0	0	0	1	0	0	0	0	0	1	0	0	0	1	0	1	0	1	1	1	1	1	1	1	1	1	1	1	0	0	1	0	0	0	1
PMS153	1	1	1	1	1	1	0	0	1	1	0	1	1	0	0	0	0	1	0	0	0	0	0	1	0	0	0	1	0	1	0	1	1	0	0	1	1	1	1	1	1	1	0	0	1	0	0	0	1
PMS154	1	1	0	1	1	1	1	0	1	1	0	1	1	0	1	0	0	1	0	0	0	0	0	1	0	0	0	1	0	1	0	0	1	1	1	1	1	1	1	1	1	1	0	0	0	0	0	0	1
PMS155	1	0	0	1	1	1	0	0	1	1	0	1	1	0	0	0	0	1	0	0	0	0	0	0	0	0	0	0	1	1	0	1	1	1	0	1	1	1	1	1	1	1	0	0	0	0	0	0	1
PMS156	1	1	1	1	1	1	0	0	0	1	0	1	1	0	1	0	0	1	0	0	0	0	0	0	0	0	0	0	1	1	0	0	1	0	0	1	1	1	1	1	1	1	0	1	0	0	0	0	1
PMS157	1	1	1	1	1	1	0	0	1	1	0	1	1	0	1	0	0	1	0	0	0	1	0	0	0	0	1	0	1	1	0	1	1	1	0	1	1	1	1	1	1	1	0	0	0	0	1	0	1
PMS158	1	1	0	1	1	1	1	0	1	1	0	1	1	0	0	0	0	0	0	0	0	0	1	1	0	0	0	1	0	1	1	1	1	1	1	1	1	1	1	1	1	1	0	0	0	0	0	0	1
PMS159	1	1	0	1	1	1	0	0	1	1	1	1	1	0	1	0	1	1	0	0	0	0	0	1	0	0	0	1	0	1	0	1	1	1	0	1	1	1	1	1	1	1	0	0	0	0	0	0	1
PMS161	1	1	0	1	1	1	1	0	0	1	0	1	0	0	0	0	0	0	1	0	0	1	1	0	0	0	1	0	0	1	0	1	1	0	0	1	1	1	1	1	1	1	0	0	0	0	1	0	1
PMS162	1	1	0	1	1	1	1	0	1	1	0	0	0	0	0	0	0	1	0	0	0	0	0	1	1	0	0	1	1	1	1	1	1	0	1	1	1	0	1	1	1	1	0	0	0	0	0	0	1
PMS163	1	1	1	1	1	1	1	0	0	1	0	1	1	0	1	0	0	0	0	0	0	0	0	1	1	0	0	1	0	1	0	1	1	0	1	0	1	1	0	1	1	0	0	0	0	1	0	0	1
PMS165	1	0	1	1	1	1	0	0	1	1	0	1	1	0	1	0	1	0	0	0	0	0	0	1	1	0	0	0	1	1	1	1	1	0	1	1	1	1	1	1	1	1	0	0	0	0	0	0	1
PMS166	1	1	0	1	1	1	1	0	1	1	0	1	1	0	0	0	1	1	0	0	0	0	1	1	1	0	0	1	0	1	0	1	1	0	0	1	1	1	1	1	1	1	0	1	0	1	0	0	1
PMS167	1	1	0	1	1	1	0	0	0	1	0	1	1	0	1	0	1	1	0	0	0	1	1	1	0	0	0	1	0	0	1	0	1	0	1	1	1	1	0	0	1	1	0	0	0	0	0	0	0
PMS168	1	1	1	0	0	1	1	0	0	1	0	1	1	0	1	0	0	0	0	0	0	1	0	0	0	0	0	0	0	1	0	1	1	0	1	1	1	1	0	1	0	0	0	0	0	0	0	0	1
PMS169	1	1	1	1	1	1	1	0	1	1	0	1	0	0	1	0	0	0	1	0	0	1	1	1	1	0	0	1	0	0	0	0	1	0	1	1	1	1	1	1	1	1	0	0	0	1	1	0	1
PMS170	0	0	0	1	1	1	0	0	1	1	0	1	1	0	0	0	0	0	0	0	0	0	0	1	0	0	0	1	0	1	0	0	1	0	0	1	1	1	0	1	1	1	0	0	0	0	1	0	1
PMS171	0	1	1	0	0	0	0	0	1	1	1	1	1	0	1	0	0	0	1	0	0	1	0	1	1	0	0	1	1	1	0	1	1	0	1	1	1	1	0	1	1	1	0	0	0	1	1	1	1
PMS172	1	1	1	1	1	1	1	0	1	1	0	1	1	0	0	0	1	1	0	0	0	0	0	0	1	0	0	0	0	1	0	0	1	0	0	1	1	1	0	1	1	1	0	0	0	0	0	1	1
PMS173	1	1	1	1	1	1	0	0	1	1	0	1	1	0	0	0	0	1	1	0	0	0	1	1	1	0	0	1	1	1	0	1	1	0	0	1	1	1	0	1	1	1	0	1	0	1	0	0	1
PMS174	0	0	0	1	1	1	1	0	1	1	1	1	1	0	1	0	1	0	0	0	0	0	0	0	0	0	0	0	0	1	1	1	1	0	0	1	1	1	0	1	1	1	0	1	0	0	0	0	1
PMS175	0	0	0	1	1	1	0	0	1	1	0	1	1	0	1	0	1	0	0	1	0	1	1	1	1	0	0	1	0	1	1	1	1	0	0	1	1	1	0	1	1	1	0	0	0	0	0	0	1
PMS176	1	1	0	1	1	1	0	0	1	1	0	1	1	0	1	0	1	0	0	0	0	0	1	1	1	0	0	1	0	1	1	1	1	0	1	1	1	1	0	1	1	1	0	0	1	0	0	0	1
PMS177	0	0	1	1	1	1	1	0	1	1	0	1	1	0	1	0	0	1	0	0	0	1	1	1	1	0	0	1	0	1	0	1	1	0	1	1	1	1	1	1	1	1	0	1	0	1	0	0	1
PMS178	0	1	1	1	1	1	1	0	0	0	0	1	0	0	0	0	0	1	0	0	0	0	0	1	0	0	0	1	1	1	0	1	1	0	0	1	1	1	0	1	1	1	0	0	0	0	1	0	1
PMS179	1	1	1	1	0	1	0	0	0	0	0	1	0	0	1	0	1	0	1	0	0	0	1	1	1	0	0	1	1	1	0	1	1	0	0	1	1	1	1	1	0	1	1	0	1	0	0	0	1
PMS180	0	0	0	1	1	1	1	0	1	0	0	1	1	0	1	0	1	0	0	0	0	0	0	1	0	0	1	1	0	1	0	0	1	0	0	1	1	1	1	0	1	1	0	0	0	1	0	0	1
PMS181	1	1	1	1	1	1	0	0	1	1	0	1	1	0	1	0	1	0	0	0	0	0	1	0	0	0	0	0	0	1	0	0	1	0	0	0	1	1	1	1	0	1	0	0	0	0	1	0	1
PMS182	1	0	1	1	1	1	0	0	1	1	0	1	1	0	1	0	0	1	1	0	0	1	0	1	0	0	1	1	1	1	1	1	1	0	0	0	1	1	1	0	1	1	0	0	1	0	0	0	1
PMS183	1	1	1	1	1	1	0	0	1	1	0	1	1	0	1	0	0	1	1	0	0	0	1	0	1	0	0	1	0	1	1	1	1	0	0	1	1	1	1	1	1	1	0	0	1	0	1	0	1
PMS184	1	1	1	0	1	1	0	0	1	1	0	1	1	0	1	0	0	1	1	0	0	0	1	1	1	0	1	1	0	1	0	1	1	0	0	1	1	1	1	0	1	1	0	0	0	0	0	0	1
PMS185	1	1	1	1	0	1	1	0	1	1	1	1	1	0	1	0	0	1	0	0	0	1	0	1	1	0	0	1	1	1	1	1	1	0	0	1	1	1	1	1	1	1	0	0	0	0	0	0	1
PMS186	1	1	0	1	1	1	0	0	0	1	0	1	1	0	1	0	0	1	0	0	0	1	0	1	1	0	0	1	0	1	0	0	1	0	1	1	1	1	0	1	1	1	0	0	0	0	0	0	1
PMS188	1	1	0	1	1	1	1	0	1	1	0	1	1	0	1	0	1	0	0	0	0	0	0	1	0	0	1	1	0	1	0	1	1	1	1	1	1	1	0	1	1	1	0	0	0	0	0	0	1
PMS189	1	1	0	1	1	1	1	0	1	1	0	1	1	0	1	0	0	0	0	0	0	1	0	0	1	0	0	1	0	1	0	1	1	0	1	1	1	1	1	1	1	1	0	0	0	0	0	1	1
PMS190	1	1	0	1	1	1	0	0	1	1	0	1	1	0	1	0	1	0	0	0	0	0	0	0	1	0	0	0	0	0	0	0	1	1	1	1	1	1	1	1	1	1	1	0	0	0	0	1	1
PMS191	1	1	0	1	1	1	1	0	0	1	0	1	0	0	1	0	1	0	0	0	0	0	0	1	0	0	0	0	0	1	0	0	1	0	1	0	1	1	1	1	1	1	0	0	0	0	0	0	1
PMS192	1	1	0	1	1	1	1	0	1	1	0	1	0	0	1	0	1	1	1	0	0	1	1	1	0	0	0	1	0	1	1	1	1	1	0	0	1	1	1	1	1	1	0	0	1	0	0	1	1
PMS193	1	1	1	1	1	1	0	0	0	1	0	1	0	0	1	0	1	0	0	0	0	0	1	1	0	0	0	1	0	1	0	1	1	0	1	1	1	1	0	1	1	1	0	0	0	0	0	0	1
PMS194	0	1	1	1	0	1	0	0	1	1	0	1	1	0	1	0	1	1	1	0	0	1	0	1	1	0	1	1	0	1	0	1	1	0	0	1	1	1	0	1	1	0	0	0	0	0	0	0	1
PMS195	1	1	0	1	1	1	0	0	1	1	0	1	1	0	1	0	0	1	0	0	0	1	1	1	1	0	0	1	0	1	0	1	1	1	1	1	1	1	0	1	1	0	0	0	0	0	0	1	1
PMS196	1	1	0	1	1	1	1	0	1	1	0	1	1	0	1	0	1	1	0	0	0	1	0	1	1	0	0	1	1	1	0	0	1	0	0	1	1	1	1	1	0	0	0	0	0	0	0	0	1
PMS197	1	1	0	1	0	1	0	0	1	1	1	1	1	0	1	0	0	1	0	0	0	0	0	1	1	0	0	1	0	1	0	0	1	0	0	1	1	1	1	1	0	0	0	0	1	0	0	0	1
PMS198	1	1	1	1	0	1	0	0	1	1	0	1	1	0	0	0	1	1	0	0	0	0	0	0	0	0	0	0	0	1	1	0	1	0	1	0	1	1	1	1	1	1	0	0	0	0	0	0	1
PMS199	0	0	0	1	0	1	1	0	0	1	0	1	0	0	1	0	1	1	0	0	0	1	1	1	1	0	0	1	0	1	1	1	1	0	0	1	1	1	0	0	1	1	0	0	1	0	0	0	1
PMS200	0	0	0	1	1	1	0	0	1	1	0	1	0	0	0	0	0	1	0	0	0	0	0	1	1	0	1	1	0	1	1	0	1	0	0	1	1	1	0	1	1	1	0	0	0	0	1	1	1
PMS201	1	1	1	1	1	1	1	0	1	1	0	0	0	0	0	0	1	1	0	0	0	0	0	1	0	0	0	1	1	1	0	0	1	0	1	1	1	1	1	1	1	0	0	0	0	0	0	1	1
PMS202	0	0	0	1	0	1	1	0	1	1	0	1	1	0	1	0	0	1	0	0	0	0	0	0	1	0	1	0	0	1	0	0	1	1	1	1	1	1	1	1	1	1	1	1	1	1	0	1	1
PMS203	1	0	0	1	0	1	1	0	1	1	0	1	1	0	1	0	1	1	1	0	0	0	1	1	1	0	0	0	0	1	1	1	1	0	0	0	1	1	0	1	1	1	0	0	0	0	1	0	1
PMS204	1	1	0	0	1	1	0	0	0	0	0	0	0	0	0	0	0	0	0	0	0	0	0	0	0	0	0	0	0	1	1	1	1	0	1	1	1	1	0	1	1	1	0	0	0	0	0	0	0
PMS205	1	1	0	1	1	1	0	0	0	1	0	0	0	0	1	0	0	1	0	0	0	1	1	1	0	0	0	1	1	1	1	0	1	0	0	1	1	1	0	0	0	0	0	0	0	0	0	0	1
PMS206	0	0	0	1	0	1	0	0	1	1	0	0	0	0	1	0	0	1	1	0	0	1	0	0	0	0	0	1	1	1	0	1	1	1	0	1	1	1	0	0	0	0	1	0	0	0	0	0	0
PMS207	1	1	0	1	1	1	0	0	1	1	1	1	0	0	1	0	0	1	1	0	0	1	0	1	0	0	0	0	0	1	0	0	1	1	1	1	1	1	1	0	0	0	0	0	1	0	0	0	1
PMS208	1	1	0	1	0	1	0	0	1	1	1	1	1	0	1	0	1	1	1	0	0	1	0	0	1	0	0	0	1	1	0	0	1	1	0	1	1	1	0	1	1	1	0	0	1	0	0	0	1
PMS209	1	1	1	1	1	1	0	0	1	1	0	1	1	0	1	0	0	1	0	0	0	0	0	1	0	0	0	1	1	1	0	0	1	0	0	1	1	1	0	1	1	0	0	0	1	0	0	0	0
PMS210	0	1	0	0	1	1	0	0	1	0	0	0	0	0	1	0	1	1	0	1	0	1	1	1	1	0	0	0	0	1	0	0	1	0	0	1	1	1	1	0	1	0	0	0	0	0	0	0	1
PMS211	0	0	1	1	1	1	0	0	1	1	0	1	1	0	1	0	1	0	1	0	0	0	0	1	0	0	0	1	0	1	0	0	1	1	0	1	1	1	0	0	1	1	0	0	0	0	0	0	1
PMS212	1	1	0	0	0	1	0	1	0	1	0	1	0	0	1	0	0	1	0	0	0	1	1	1	0	0	0	0	1	1	1	0	1	1	1	0	1	1	0	1	1	1	0	0	0	0	0	1	1
PMS213	1	0	0	0	0	1	1	0	1	1	1	0	0	0	0	0	1	0	0	0	0	0	0	0	0	0	1	1	0	0	1	0	1	0	1	1	1	1	1	1	1	1	1	0	1	0	0	1	1
PMS214	0	0	0	1	1	1	0	1	1	0	0	1	0	0	1	0	1	0	0	0	0	1	0	0	0	0	0	0	0	1	1	0	1	0	1	1	1	1	1	0	1	1	1	0	1	0	0	1	1
PMS215	1	1	0	1	0	1	0	0	1	1	1	1	0	0	1	0	1	1	1	0	0	0	0	1	0	0	0	0	0	1	1	1	1	1	1	0	1	1	1	1	0	1	0	0	1	0	0	0	1
PMS216	1	1	0	1	0	1	1	0	0	0	0	0	0	0	0	0	0	1	0	0	0	0	0	0	1	0	0	0	0	1	1	0	1	0	1	1	1	1	0	1	1	1	0	0	1	0	0	1	1
PMS218	0	0	0	1	0	1	0	0	1	0	1	0	0	0	1	0	0	1	0	1	0	1	1	1	1	0	1	0	1	1	1	0	1	0	0	0	1	1	0	0	1	1	0	0	1	0	0	0	1
PMS219	1	1	0	1	0	1	0	1	1	0	0	0	0	0	1	0	0	1	1	0	0	1	0	0	0	0	0	0	0	1	0	1	1	0	0	0	1	1	1	1	1	0	0	0	1	0	0	0	1
PMS221	0	0	0	0	1	1	0	1	1	0	0	0	0	0	1	0	0	1	1	0	0	1	0	0	1	0	0	0	1	1	0	1	1	0	1	0	1	1	0	1	1	1	0	0	1	0	0	1	1
PMS222	1	1	0	0	0	1	1	1	1	0	1	0	0	0	1	0	0	0	0	0	0	1	1	0	0	0	1	0	0	1	0	0	1	0	1	1	1	1	0	0	0	1	0	0	0	0	0	1	1
PMS223	1	1	0	0	1	1	0	1	1	0	1	1	0	0	1	0	0	1	1	1	0	0	1	1	0	0	0	1	0	1	1	0	1	0	1	1	1	1	1	1	1	1	0	0	1	0	0	0	1
PMS224	0	0	0	0	0	1	0	0	1	0	0	0	0	0	0	0	0	0	0	0	0	0	0	1	0	0	0	1	0	0	1	0	1	0	0	1	1	1	0	1	1	1	0	0	0	0	0	0	1
PMS225	1	1	1	0	0	0	1	0	1	0	0	1	0	0	1	0	0	1	0	0	0	0	1	1	1	0	1	0	1	1	0	0	1	0	1	0	1	1	1	1	1	0	0	0	1	0	0	0	1
PMS226	0	0	0	0	0	0	0	1	1	0	1	0	0	0	1	0	1	1	0	0	0	1	0	0	0	0	0	0	0	1	1	0	1	0	1	1	1	1	0	1	1	1	0	0	0	0	0	0	1
PMS227	1	1	1	1	1	1	0	0	0	0	0	1	0	0	1	0	1	1	1	0	0	0	0	1	0	0	0	0	1	1	1	1	1	0	0	0	1	1	1	1	1	1	1	0	0	0	0	0	1
PMS228	0	0	0	1	1	1	0	1	1	0	1	1	0	0	0	0	0	1	0	0	0	0	0	1	1	0	1	0	0	1	1	1	1	0	0	1	1	1	0	0	1	1	0	0	0	1	0	1	1
PMS230	1	1	0	1	0	1	1	1	0	0	0	1	0	0	1	0	0	1	0	0	0	0	0	0	0	0	0	1	0	1	1	1	1	0	0	1	1	1	0	1	1	1	0	0	0	0	0	0	1
PMS231	0	0	0	1	1	1	0	0	1	1	0	1	1	0	0	0	0	1	0	0	0	0	0	1	0	0	0	0	0	1	1	0	1	0	0	1	1	1	1	0	1	1	1	0	1	0	0	1	0
PMS232	1	1	1	1	1	1	0	1	0	1	0	1	0	0	0	0	0	1	0	0	0	0	0	0	0	0	0	0	1	1	0	1	1	0	0	1	1	1	1	0	1	1	0	0	0	0	0	0	1
PMS233	1	1	0	1	1	1	0	1	1	1	1	0	0	0	1	0	0	1	0	0	0	0	0	0	0	0	0	0	0	1	1	0	1	0	0	0	1	1	0	1	0	1	0	0	0	1	0	1	0
PMS234	0	0	0	0	0	1	1	1	1	0	0	1	0	0	1	0	0	1	0	0	0	0	0	0	1	0	0	0	0	1	1	1	1	0	1	0	1	1	1	1	0	1	0	1	1	1	0	0	1
PMS236	1	1	0	1	1	1	1	1	1	1	0	1	1	0	0	0	0	0	0	0	0	0	0	1	0	0	1	0	0	1	1	1	1	0	0	1	1	1	1	0	1	1	0	0	1	0	0	0	1
PMS237	1	1	0	1	1	1	0	1	1	0	1	1	1	0	1	0	0	1	0	0	0	0	0	0	1	0	1	1	0	1	1	0	1	0	1	1	1	1	0	0	0	1	1	0	0	0	0	0	1
PMS238	1	1	0	0	1	1	0	1	1	1	0	1	1	0	1	0	1	0	1	0	0	0	1	0	0	0	1	0	0	1	1	0	1	0	0	1	1	1	1	0	1	0	0	0	0	0	0	0	1
PMS239	1	1	0	1	1	1	1	0	1	1	0	1	0	0	1	0	0	0	0	1	0	0	1	0	1	0	0	0	1	1	1	0	1	0	0	1	1	1	1	1	0	1	0	0	0	0	0	0	1
PMS240	0	0	1	1	0	1	1	1	1	0	0	1	0	0	0	0	0	0	0	0	0	0	1	0	0	0	0	1	0	0	1	1	1	0	1	1	1	1	1	0	0	0	0	0	0	0	0	1	1
PMS241	1	0	1	0	1	1	1	1	1	0	0	1	0	0	1	0	0	0	1	0	0	0	0	0	0	0	0	0	0	1	1	0	1	0	0	1	1	1	1	0	1	1	0	0	1	0	0	0	1
PMS249	1	1	1	1	1	1	0	0	0	0	0	1	0	0	0	0	0	1	0	0	0	0	0	0	0	0	0	0	0	1	0	1	1	0	0	1	1	1	0	1	1	1	0	0	1	0	0	1	1
PMS250	0	0	0	1	0	1	1	0	0	0	0	1	0	0	0	0	0	0	0	0	0	0	0	0	0	0	0	0	1	1	0	1	1	0	1	1	1	1	0	1	1	1	0	0	1	0	0	0	1
PMS251	0	0	0	1	0	1	0	0	0	0	0	1	0	0	0	0	0	0	0	0	0	0	0	0	0	0	0	0	0	0	0	0	1	0	0	1	1	1	1	1	1	1	0	0	0	0	0	1	1
PMS252	0	0	0	1	0	1	0	0	1	1	1	1	0	0	1	0	0	1	0	0	0	1	0	1	0	0	0	0	0	1	1	1	1	0	0	1	1	1	1	1	1	1	0	0	1	0	0	0	1
PMS253	1	1	0	1	0	1	0	1	1	1	1	1	0	0	1	0	0	0	0	0	0	0	0	0	0	0	1	0	0	1	1	0	1	0	0	1	1	1	1	1	0	1	0	0	1	0	0	0	1
PMS256	0	0	0	0	1	1	0	0	1	0	1	1	0	0	0	0	0	0	0	0	0	0	1	0	0	0	0	0	0	1	0	1	1	0	0	1	1	1	1	1	1	1	0	0	1	0	0	0	1
PMS257	0	0	0	1	0	1	0	0	1	1	1	1	0	0	1	0	0	1	0	1	0	0	0	0	0	0	0	1	0	1	0	0	1	1	0	1	1	1	1	1	1	1	0	0	0	0	0	1	1
PMS258	1	1	1	0	0	1	0	0	1	1	0	0	0	0	1	0	0	0	1	0	0	0	0	1	0	0	0	0	0	1	1	1	1	0	0	1	1	1	0	0	1	1	0	0	1	0	0	0	1
PMS259	1	1	0	1	1	1	1	0	1	1	1	1	1	0	0	0	0	0	0	1	0	0	0	0	0	0	0	1	0	1	0	0	1	0	0	1	1	1	0	0	0	1	0	0	1	0	0	1	0
PMS260	0	0	0	0	0	1	1	1	1	1	0	1	0	0	1	0	0	1	0	0	0	0	0	0	0	0	1	1	0	1	1	0	1	0	0	1	1	1	1	1	1	0	0	0	0	0	0	0	1
PMS263	0	1	0	1	0	1	0	0	1	0	0	1	0	0	0	0	0	1	0	0	0	0	0	0	0	0	0	1	0	1	0	0	0	0	0	1	1	1	0	1	0	1	0	0	0	0	0	0	0
PMS264	1	1	1	1	1	1	0	0	1	1	0	1	0	0	1	0	0	1	0	0	0	0	0	1	0	0	0	0	0	1	1	0	1	0	0	1	1	1	1	1	1	1	0	0	1	0	0	0	1
PMS265	1	1	0	1	0	1	0	0	1	1	0	1	0	0	0	0	0	0	0	0	0	0	0	1	0	0	0	0	0	1	1	0	1	0	0	1	1	1	1	1	1	1	0	0	0	0	0	0	1
PMS268	1	0	1	0	0	1	1	1	1	1	0	1	1	0	0	0	0	0	0	0	0	0	0	0	0	0	0	0	0	0	1	0	1	0	0	1	1	1	1	1	1	1	0	0	0	1	0	0	1
PMS270	1	1	1	0	0	1	1	0	1	0	0	1	1	0	0	0	0	0	0	0	0	0	0	0	0	0	0	0	0	0	1	0	1	0	0	1	1	1	1	1	1	0	0	1	0	1	0	0	1
PMS272	0	0	0	0	0	1	0	0	0	1	0	1	0	0	0	0	1	1	0	0	0	0	0	0	1	1	1	0	1	0	0	0	1	0	1	1	1	0	1	1	0	1	0	0	0	1	0	0	1
PMS273	1	1	0	1	1	1	1	1	1	1	0	1	1	0	0	0	0	0	0	1	1	0	0	1	0	0	0	0	0	0	0	0	1	0	0	1	1	1	1	1	1	0	0	0	0	0	0	0	1
PMS274	1	0	0	0	0	1	0	1	1	0	0	1	0	0	0	0	0	1	0	0	0	0	0	1	0	0	1	1	0	0	1	0	1	0	0	1	1	1	0	1	1	0	0	0	0	0	0	0	1
PMS275	1	1	1	0	0	1	1	1	1	1	1	1	1	0	0	0	1	0	0	1	1	0	0	1	0	0	1	1	0	1	1	0	1	0	0	1	1	1	0	1	1	1	0	0	0	0	0	0	1
PMS276	1	1	1	1	1	1	1	1	1	1	0	1	0	0	0	0	0	0	1	0	0	0	0	1	0	0	0	0	0	0	1	1	1	1	0	1	1	1	0	1	1	1	0	0	0	0	0	0	0
PMS277	1	1	1	1	1	1	1	0	1	1	0	1	1	1	0	1	0	1	1	0	1	0	0	1	0	1	0	0	0	1	1	0	1	0	0	1	1	1	1	1	1	1	0	0	0	0	0	0	1
PMS278	1	1	1	1	0	1	1	0	0	0	0	1	0	0	0	1	0	1	1	0	1	1	1	1	0	0	0	0	0	0	1	1	1	0	0	1	1	1	1	1	1	1	1	0	0	0	0	0	1
PMS279	1	1	1	1	0	1	0	0	1	1	0	1	0	1	1	0	0	0	1	0	1	0	0	1	0	0	0	0	0	0	0	0	1	0	0	1	1	1	0	1	1	1	0	0	0	0	0	0	0
PMS280	1	1	0	1	1	1	1	1	1	0	0	1	1	0	1	0	0	0	1	0	1	0	0	1	0	0	0	0	0	1	1	1	1	0	0	1	1	1	1	1	1	1	0	0	0	1	0	0	1
PMS281	1	1	0	1	0	1	1	0	1	1	0	1	1	1	0	1	0	1	0	1	1	0	0	1	0	0	0	0	0	0	1	0	1	0	0	1	1	1	1	1	1	1	0	0	0	1	0	0	1
PMS282	1	0	1	1	1	1	1	0	1	1	0	1	1	0	1	1	1	0	0	0	1	1	1	1	1	0	0	0	0	0	1	1	1	0	0	1	1	1	1	1	1	0	1	0	0	1	0	0	1
PMS283	1	0	1	1	1	1	1	0	1	1	0	0	0	1	0	1	0	0	0	0	0	0	0	0	0	0	0	1	0	1	0	1	1	0	1	1	1	1	1	1	1	0	0	0	0	0	0	0	0
PMS284	1	1	1	0	0	1	1	0	1	1	0	1	1	1	0	1	0	0	0	0	1	1	0	1	0	1	0	0	0	0	0	0	1	0	0	1	1	1	1	1	1	0	0	0	0	1	0	0	0
PMS285	1	1	0	0	0	1	1	1	1	1	0	1	1	1	0	1	0	0	0	0	0	0	0	0	0	0	0	0	0	0	1	0	1	0	1	1	1	1	1	1	1	0	0	0	0	1	0	0	0
PMS286	1	0	1	1	0	1	1	0	1	1	0	1	1	1	0	0	1	1	1	0	1	1	0	1	1	0	0	0	0	0	0	0	1	0	0	1	1	1	1	1	1	1	0	0	0	0	0	0	0
PMS287	1	0	1	0	0	1	1	1	1	1	1	1	1	1	1	1	0	0	1	0	1	0	0	1	1	0	0	1	0	1	0	0	1	0	0	1	1	1	1	1	0	0	0	0	0	1	0	0	1
PMS288	0	0	1	1	0	1	0	0	1	1	0	1	0	1	0	1	0	0	0	0	1	0	0	1	1	0	0	0	0	0	0	0	1	0	?	1	1	1	1	1	0	0	0	0	0	1	0	0	1
PMS289	1	1	1	1	1	1	1	1	1	1	0	1	1	1	1	0	1	0	0	1	1	1	0	1	1	1	0	0	0	1	1	1	1	0	0	1	1	1	1	1	0	1	0	1	0	0	0	0	1
PMS290	1	1	1	1	1	1	1	1	1	1	0	1	1	0	0	1	0	0	1	0	1	0	0	0	1	0	0	0	0	0	0	0	1	0	0	1	1	1	1	1	1	1	0	0	0	1	0	1	1
PMS291	1	1	0	1	0	1	1	1	1	1	0	1	1	1	0	0	1	0	0	0	1	1	0	0	1	1	1	0	0	0	1	0	1	1	0	1	1	1	1	1	1	1	0	1	0	0	0	0	1
PMS292	0	1	1	1	1	1	1	1	1	1	0	1	1	1	0	1	0	1	0	0	1	0	0	1	1	0	0	0	0	1	1	1	1	0	0	1	1	1	1	1	1	1	0	0	0	0	0	0	1
PMS293	0	0	1	1	0	1	0	0	1	1	0	1	0	1	0	1	0	1	1	0	1	0	0	1	1	1	0	0	0	1	1	0	1	0	0	1	1	1	1	1	1	1	0	0	0	1	0	0	1
PMS294	1	1	1	0	0	1	1	1	1	1	1	1	1	1	0	0	0	0	0	0	1	1	0	0	1	0	0	0	0	0	1	1	1	1	0	1	1	1	1	1	1	1	0	1	0	0	0	0	1
PMS295	1	0	1	1	1	1	1	1	1	1	0	1	0	1	0	1	0	0	1	1	1	1	0	1	1	1	0	0	0	0	0	0	1	0	0	1	1	1	1	1	1	1	1	0	0	0	1	1	1
PMS297	1	1	1	1	1	1	1	1	1	1	0	1	1	1	0	0	0	0	0	0	0	1	0	1	1	1	0	0	0	0	0	0	1	0	0	1	1	1	0	1	1	1	0	0	0	0	0	0	1
PMS298	1	0	0	1	1	1	1	1	1	1	0	1	0	1	1	1	0	0	0	0	0	1	0	1	0	0	0	0	0	0	0	0	1	0	0	1	1	1	1	1	1	1	0	0	0	0	0	0	0
PMS299	1	0	1	0	0	1	1	1	1	1	0	1	1	1	0	0	0	1	1	0	0	0	0	1	1	0	0	1	0	0	0	0	1	0	0	1	1	1	1	0	1	1	0	0	0	0	0	0	1
PMS300	1	0	0	0	0	1	1	1	1	1	0	1	0	1	1	0	0	1	0	0	1	1	0	1	1	0	0	0	0	0	0	0	1	1	0	1	1	1	0	0	1	0	0	0	0	0	0	0	0
PMS301	1	1	0	1	1	1	1	0	1	1	0	1	0	1	0	0	1	1	0	1	0	1	0	1	1	1	0	0	0	0	0	0	1	0	0	1	1	1	1	0	1	1	0	0	0	0	0	0	1
PMS302	1	0	0	1	0	1	1	0	1	1	0	1	0	1	0	1	0	1	1	0	0	1	0	1	1	1	0	0	0	1	1	1	1	0	0	1	1	1	1	0	1	1	0	0	0	0	0	1	0
PMS303	1	0	0	1	1	1	1	0	1	1	0	1	1	1	0	0	0	0	0	1	1	1	0	0	0	1	0	0	0	0	1	0	1	0	1	1	1	1	1	1	1	1	0	0	0	0	0	0	0
PMS304	1	1	0	1	0	1	1	1	1	1	0	1	1	1	0	0	0	0	1	0	1	0	0	1	1	1	1	0	0	0	1	0	1	1	0	1	1	1	1	1	0	1	0	0	0	1	0	0	1
PMS305	1	1	1	1	1	1	1	0	0	1	0	1	1	0	0	1	0	1	0	0	0	0	0	1	0	0	0	0	0	0	0	0	1	0	1	1	1	1	0	1	0	1	1	0	0	0	0	0	1
PMS306	1	1	0	1	1	1	1	0	1	1	0	1	0	1	0	0	0	1	0	0	0	1	0	1	1	1	0	0	0	0	0	0	1	0	0	1	1	1	1	1	0	0	0	0	0	0	0	0	0
PMS307	1	0	1	1	1	1	1	0	1	1	0	1	0	0	0	0	0	0	0	0	0	0	0	1	0	0	0	0	0	0	1	0	1	0	0	1	1	1	0	1	1	0	0	0	0	1	1	0	1
PMS308	1	1	0	0	0	1	1	0	1	0	0	1	0	1	1	1	0	0	1	0	0	0	0	1	1	0	0	0	0	0	0	0	1	1	0	1	1	1	1	1	1	0	0	0	0	1	0	0	1
PMS309	1	1	0	0	0	1	1	0	1	1	0	1	1	1	0	1	1	0	0	0	1	0	0	1	1	0	1	1	0	1	0	0	1	1	0	1	1	1	1	0	1	0	0	0	0	1	0	0	1
PMS310	1	1	0	1	0	1	1	0	1	1	0	1	1	1	0	1	0	0	1	0	0	1	1	1	0	0	0	0	0	0	0	0	1	0	0	1	1	1	1	0	1	1	0	0	0	0	1	0	1
PMS311	1	0	1	0	0	1	1	1	1	1	0	0	0	1	1	1	0	0	1	0	1	1	0	1	1	0	0	0	0	1	1	0	1	1	0	1	1	1	0	0	1	1	0	0	0	0	0	0	1
PMS312	1	0	1	0	0	1	0	1	1	1	0	1	1	0	0	0	0	0	1	0	1	0	0	1	1	0	0	0	0	0	0	0	1	0	1	1	1	1	1	0	1	1	0	1	0	0	1	0	1
PMS313	1	1	1	0	0	1	1	1	1	0	0	1	1	1	1	1	0	0	1	0	1	0	0	1	1	0	0	0	0	1	1	0	1	0	1	1	1	1	0	1	1	0	0	1	0	0	1	1	1
PMS314	1	1	0	1	1	1	1	1	1	0	0	1	1	1	0	1	0	0	1	0	0	1	0	1	0	0	0	0	0	0	0	0	1	0	0	1	1	1	1	1	1	1	0	1	0	0	0	0	1
PMS315	1	0	1	0	0	1	1	0	1	0	0	1	0	0	0	0	1	0	1	0	1	1	0	1	1	1	0	0	0	0	0	0	1	1	0	0	1	1	1	1	1	1	0	0	0	1	0	1	1
PMS316	1	0	1	1	0	1	1	0	1	0	0	1	0	0	1	0	0	0	0	0	1	1	1	1	0	0	1	1	0	0	0	0	1	1	0	1	1	1	1	1	1	1	0	1	0	0	0	1	0
PMS317	0	1	1	1	1	1	1	1	1	0	0	0	0	0	1	0	0		1	0	0	0	0	1	1	0	0	0	0	0	0	0	1	0	0	1	1	1	1	1	1	1	0	1	0	1	0	0	1
PMS318	1	1	1	1	1	1	1	0	1	0	0	1	1	0	0	0	0	0	1	0	0	1	1	1	1	0	0	0	0	0	1	0	1	0	0	1	1	1	1	1	1	1	0	1	0	1	0	0	1
PMS319	1	1	1	1	1	1	1	0	1	0	0	1	1	1	1	0	1	0	1	0	1	0	0	1	1	0	0	1	0	0	0	0	1	0	0	1	1	1	1	1	1	1	0	0	0	1	0	0	1
PMS320	1	1	1	0	0	1	1	0	1	1	0	1	1	0	1	0	0	0	1	1	1	0	0	1	1	0	0	0	0	0	1	0	1	1	0	1	1	1	1	0	1	1	0	0	0	1	0	1	1
PMS322	1	1	1	0	0	1	1	0	1	0	0	1	0	0	0	1	0	0	0	0	0	1	1	1	0	0	0	1	0	0	0	1	1	1	0	1	1	1	0	1	1	1	0	0	0	0	0	1	0
PMS323	1	1	1	0	0	1	1	0	1	0	0	1	1	1	0	0	1	0	1	0	0	0	0	1	0	1	1	1	0	0	0	0	1	0	0	1	1	1	1	1	1	1	0	0	0	0	0	1	1
PMS324	1	1	1	0	0	1	1	0	1	0	0	1	1	1	0	0	0	0	0	0	0	0	0	1	0	0	0	0	0	0	1	0	1	1	0	1	1	1	1	1	1	1	0	0	0	0	0	1	1
PMS325	1	1	0	1	0	1	1	0	1	0	0	1	0	1	0	0	0	0	1	0	0	1	0	1	0	1	0	0	0	0	1	1	1	0	0	1	1	1	1	1	1	1	0	1	0	0	0	1	1
PMS326	1	1	0	0	0	1	1	0	1	1	0	1	1	1	0	1	0	0	1	0	0	1	1	0	0	0	0	0	0	0	1	1	1	0	0	1	1	1	1	1	1	1	0	0	0	1	0	1	1
PMS327	1	1	1	1	0	1	1	1	1	0	0	1	0	0	0	0	0	0	0	0	1	0	0	1	1	0	1	1	0	1	0	1	1	0	0	1	1	1	1	0	1	1	0	0	0	0	0	0	1
PMS328	1	1	1	0	0	1	1	1	1	0	0	0	0	0	0	0	0	0	1	0	0	0	0	1	0	0	0	0	0	0	0	1	1	0	0	1	1	1	1	1	1	0	0	0	0	1	1	0	1
PMS329	1	1	1	0	0	1	1	0	1	0	0	0	0	1	0	0	0	0	1	0	0	0	0	1	1	1	1	0	0	0	0	0	1	0	0	1	1	1	1	1	0	0	0	0	0	0	0	1	1
PMS330	1	1	1	0	0	1	1	0	1	1	0	1	0	0	0	1	0	0	1	1	1	0	0	1	1	1	0	0	0	0	1	1	1	1	0	1	1	1	1	1	1	1	0	0	0	1	0	1	1
PMS331	1	1	1	1	1	1	1	1	1	1	0	1	0	0	0	0	0	0	0	0	0	0	0	1	0	0	0	1	0	0	0	0	1	0	0	0	1	1	1	1	1	1	1	0	0	1	0	1	1
PMS332	1	1	1	1	1	1	1	1	1	0	0	1	0	0	0	0	0	0	0	1	0	0	0	0	1	0	0	0	0	0	1	0	1	1	0	1	1	1	1	1	1	1	0	1	0	1	1	0	1
PMS333	1	1	1	0	0	1	1	1	1	0	0	0	0	0	0	0	1	0	1	0	1	0	0	0	0	0	1	1	0	1	0	0	1	0	0	1	1	1	1	0	1	1	0	0	0	1	0	1	1
PMS334	1	1	1	0	0	1	1	0	1	0	1	1	1	0	0	0	0	0	1	1	0	1	1	1	0	0	1	0	0	1	0	0	1	0	0	1	1	1	1	1	0	0	0	1	0	0	0	0	1
PMS335	1	1	1	0	0	1	1	1	1	1	0	1	1	1	0	0	0	0	1	0	0	0	0	0	0	0	1	0	0	1	1	0	1	1	0	1	1	1	1	1	1	1	0	0	0	1	0	1	1
PMS336	1	1	1	0	0	1	1	0	1	1	0	1	1	1	0	0	0	0	0	0	0	0	0	0	0	0	0	0	0	0	1	1	1	0	1	1	1	1	1	1	1	1	0	0	1	1	0	1	1
PMS337	1	1	1	0	0	1	1	0	1	0	0	1	1	0	1	0	0	0	1	0	0	1	0	1	0	0	0	0	0	0	0	0	1	0	0	1	1	1	1	0	1	1	0	0	0	1	0	1	1
PMS338	1	1	1	0	0	1	1	0	1	0	1	1	0	0	1	0	0	0	1	0	0	0	0	0	0	0	0	1	0	0	0	0	1	0	0	1	1	1	1	1	1	1	0	0	0	0	0	0	0
PMS339	1	1	1	1	0	1	1	1	1	0	0	1	0	0	1	0	0	0	1	0	1	0	0	1	1	0	1	0	0	0	0	0	1	0	0	1	1	1	1	1	1	1	0	0	0	0	0	0	0
PMS340	1	1	0	0	0	1	1	0	1	0	0	1	0	1	1	1	1	0	1	1	0	0	0	1	0	0	0	0	0	1	0	0	1	1	0	1	1	1	1	1	0	0	0	1	0	1	0	1	1
PMS341	1	1	1	0	0	1	1	0	1	1	0	0	0	0	0	1	0	0	0	0	0	0	0	1	0	0	0	0	0	0	0	0	1	0	0	0	1	1	1	1	1	1	0	0	0	1	0	0	1
PMS342	1	1	1	1	1	1	1	0	1	0	1	0	0	0	0	0	0	0	1	0	0	0	0	0	1	0	0	0	0	1	0	0	1	0	0	1	1	1	1	1	1	1	0	0	0	1	0	0	1
PMS343	1	1	1	0	0	1	1	0	1	0	0	1	0	0	0	0	0	0	1	0	0	0	0	1	0	0	1	0	0	0	0	0	1	0	0	1	1	1	1	1	1	0	0	1	0	0	0	1	1
PMS344	1	1	1	1	0	1	1	0	0	0	1	1	1	0	1	0	0	0	0	0	0	0	0	0	0	0	1	0	0	1	1	0	1	0	1	1	1	1	1	1	1	1	0	0	0	1	0	0	1
PMS345	1	1	1	1	0	1	1	1	1	0	0	1	1	0	1	0	0	0	1	1	0	0	0	1	0	0	1	1	0	1	0	0	1	1	1	1	1	1	1	1	1	1	0	0	0	0	0	0	1
PMS346	1	1	1	0	0	1	1	1	1	0	1	1	0	0	1	1	0	0	1	0	0	0	0	1	1	0	0	0	0	0	0	0	1	0	1	1	1	1	1	1	1	1	0	0	0	1	1	1	1
PMS348	1	1	1	0	0	1	1	1	1	1	1	0	0	0	0	0	0	0	0	0	0	0	0	0	1	1	1	0	0	0	1	0	1	0	0	1	1	1	1	1	0	0	0	0	0	1	0	1	1
PMS349	1	1	1	0	0	1	1	0	1	0	0	0	0	0	1	0	0	0	1	0	0	0	0	1	0	0	0	0	0	0	0	0	1	0	0	0	1	1	1	1	0	0	0	0	0	1	0	1	1
PMS350	1	1	0	1	1	1	1	1	1	1	0	0	0	0	1	0	0	0	1	0	1	0	0	1	0	1	0	0	0	0	0	0	1	0	1	1	1	1	1	1	1	1	0	0	0	0	0	0	1
PMS351	1	1	1	1	0	1	1	1	1	1	0	0	0	0	0	1	0	0	0	0	1	0	0	0	0	0	0	1	0	0	0	0	1	0	0	1	1	1	1	0	1	1	0	0	0	1	0	1	1
PMS352	1	1	1	0	0	1	1	0	1	1	0	1	0	0	0	0	0	0	1	0	0	0	0	1	1	1	0	0	0	0	1	1	1	0	0	0	1	1	1	1	1	1	0	1	0	0	0	1	1
PMS353	1	1	1	0	0	1	1	1	1	0	0	1	0	0	0	0	0	0	0	1	0	0	0	0	0	0	0	1	0	0	1	0	1	0	0	0	1	1	1	1	1	1	0	0	0	0	0	0	1
PMS354	1	1	1	1	0	1	1	1	1	0	0	0	0	0	0	0	0	0	0	0	0	0	0	0	0	0	0	0	0	1	0	0	1	1	0	1	1	1	1	1	1	0	0	1	0	1	0	1	1
PMS356	1	1	1	1	0	1	1	0	1	0	1	1	0	0	0	0	0	0	1	0	0	1	1	0	0	0	0	0	0	0	0	1	1	1	0	1	1	1	1	1	1	0	0	1	0	0	0	1	1
PMS359	1	1	1	0	0	1	1	0	1	0	0	1	0	0	0	1	0	0	0	0	0	0	0	0	0	0	0	0	0	1	0	0	1	1	1	1	1	1	1	1	1	1	0	1	1	1	0	1	1
PMS360	1	1	1	0	0	1	1	1	1	0	0	1	0	0	0	0	0	0	0	0	0	0	0	0	0	0	0	0	0	0	1	1	1	0	1	1	1	1	1	1	1	1	0	1	0	1	0	1	1
PMS361	1	1	1	1	0	1	1	1	1	1	0	1	0	0	0	0	0	0	1	0	0	0	0	0	0	0	0	0	0	0	1	1	1	1	0	1	1	1	1	1	1	0	0	1	0	1	0	1	1
PMS362	1	1	1	0	0	1	1	1	1	1	0	0	0	0	0	0	0	0	1	0	0	0	0	1	0	0	0	1	0	1	1	0	1	1	0	1	1	1	1	1	0	0	0	1	0	1	0	0	1
PMS363	1	1	1	0	0	1	1	1	1	0	0	0	1	0	0	0	0	0	0	0	0	1	0	1	0	1	0	0	0	0	0	0	1	0	0	1	1	1	1	1	1	0	0	0	0	1	0	0	1
PMS364	1	1	1	1	0	1	1	1	1	0	1	0	0	0	0	0	0	0	1	0	0	1	0	1	0	1	0	0	0	1	1	1	1	0	0	1	1	1	1	1	1	0	0	0	0	1	0	0	1
PMS366	1	1	0	1	0	1	1	1	1	0	0	1	0	0	0	0	0	0	1	0	0	1	0	0	0	0	0	0	0	0	1	1	1	0	0	1	1	1	0	1	1	0	0	0	0	1	0	0	1
PMS368	1	1	1	0	0	1	1	0	1	0	0	1	0	0	0	0	0	0	0	0	0	0	0	0	0	0	0	1	0	0	1	1	1	1	0	1	1	1	0	1	1	1	0	0	0	0	0	0	1
PMS369	1	1	1	0	0	1	1	0	1	0	0	0	0	0	0	0	0	0	1	0	0	0	0	0	0	0	0	0	0	1	1	0	1	0	0	1	1	1	1	1	1	1	0	0	0	1	0	0	1
PMS370	1	1	1	0	0	1	1	0	1	0	0	1	0	0	1	0	0	0	1	1	0	1	0	1	0	0	0	0	0	1	1	1	1	1	0	1	1	1	1	0	1	1	0	0	0	1	0	0	1
PMS371	1	1	1	0	0	1	1	0	1	0	0	0	0	0	0	0	0	0	0	1	0	0	0	0	0	1	0	0	0	0	0	0	1	1	0	1	1	1	1	1	1	1	0	0	0	1	0	0	1
PMS372	1	1	1	1	0	1	1	0	1	0	0	1	0	0	0	0	0	0	0	0	0	0	0	1	1	1	1	1	0	0	0	0	1	1	0	1	1	1	1	1	1	1	0	0	0	1	0	0	1
PMS373	1	1	0	0	0	1	1	0	0	0	0	1	0	0	0	0	0	0	1	0	0	0	0	0	0	0	1	0	0	0	0	0	1	1	1	1	1	1	1	1	1	1	0	0	0	0	0	0	1
PMS374	1	1	0	0	0	1	0	0	1	1	0	0	1	0	0	0	0	0	1	0	0	0	0	0	0	0	0	0	0	0	0	1	1	0	1	1	1	1	1	1	1	1	0	0	0	0	0	0	1
PMS377	1	1	1	0	0	1	0	0	1	0	1	1	1	0	0	0	0	0	1	0	0	0	0	0	0	0	0	0	0	1	1	1	1	0	0	1	1	1	1	1	1	1	1	0	1	1	0	0	0
PMS379	0	1	0	0	0	1	1	0	1	1	1	0	0	0	0	0	0	0	0	0	0	0	0	0	0	0	0	0	0	1	1	1	1	0	1	0	1	0	1	1	1	1	0	0	0	1	0	0	0
PMS380	1	1	1	0	0	1	0	0	1	1	0	0	0	0	0	0	0	0	1	0	0	0	0	0	0	0	0	0	0	1	1	1	1	0	0	0	1	1	1	1	1	1	0	0	0	0	0	0	1
PMS381	1	1	0	0	0	1	1	0	1	1	0	0	0	0	0	0	0	0	1	0	0	0	0	0	0	0	0	0	0	1	1	1	1	1	1	1	1	1	1	1	1	1	0	0	0	0	0	0	1
PMS382	1	1	1	0	0	1	0	0	1	1	0	0	1	0	0	0	0	0	1	0	1	0	0	1	0	0	0	1	0	0	1	1	1	1	0	1	1	1	1	1	1	1	0	1	0	1	0	1	0
PMS383	1	1	1	0	0	1	0	0	1	1	1	1	1	0	0	0	0	0	0	0	0	0	0	0	0	0	0	0	0	1	1	1	1	0	1	1	1	0	1	1	1	1	0	1	0	1	0	0	1
PMS385	1	0	0	0	0	1	0	0	1	0	0	1	0	0	0	0	0	0	1	0	0	0	0	0	0	0	0	0	0	1	0	1	1	1	0	1	1	1	1	1	1	1	1	1	0	1	0	1	0
PMS386	1	1	0	0	0	1	0	0	1	1	0	1	0	0	0	0	0	0	1	0	0	0	0	0	0	0	1	0	0	1	0	1	1	0	0	0	1	1	1	1	1	1	0	0	0	1	0	1	0
PMS387	1	1	1	1	0	1	0	0	1	1	1	1	0	0	0	0	0	0	1	0	0	1	0	0	0	0	0	0	0	1	1	1	1	1	1	1	1	1	1	1	1	1	0	0	0	1	0	1	1
PMS388	1	1	1	0	0	1	1	0	1	1	0	1	0	0	0	0	0	0	0	0	0	1	0	0	1	0	0	0	0	1	1	1	1	0	1	0	1	1	1	1	1	1	1	0	0	0	0	0	1
PMS389	1	1	1	0	0	1	0	1	1	1	1	1	0	0	0	0	0	0	1	0	0	0	0	0	1	0	0	0	0	0	0	1	1	1	1	0	1	1	1	0	1	1	1	1	0	0	0	1	1
PMS390	1	1	1	1	0	1	1	0	1	1	1	1	0	0	0	0	0	0	0	0	0	0	0	0	0	0	1	1	0	1	1	1	1	1	1	1	1	1	1	1	1	1	1	0	0	1	0	1	1
PMS391	1	1	1	0	0	1	0	0	1	1	1	0	0	0	0	0	0	0	0	0	0	0	1	0	1	0	0	0	0	0	1	1	1	1	0	1	1	1	1	1	1	1	0	0	0	1	0	1	0
PMS392	1	1	1	0	0	1	0	0	1	1	1	1	0	0	0	0	0	0	0	0	0	1	1	1	0	0	0	0	0	0	1	1	1	0	0	1	1	0	1	1	1	1	0	0	0	1	0	0	1
PMS393	1	1	1	0	0	1	0	0	1	0	0	0	0	0	0	0	0	0	0	0	0	0	0	0	1	0	0	0	0	0	1	1	1	1	0	1	1	1	1	1	1	0	0	1	0	0	0	0	1
PMS395	1	1	1	0	0	1	0	1	1	1	1	0	1	0	0	0	0	0	1	0	0	1	0	0	0	0	1	1	0	0	1	1	1	0	1	1	1	1	1	1	1	1	0	0	0	0	0	1	1
PMS396	1	1	1	0	0	1	0	0	1	1	0	1	0	0	0	0	0	0	0	0	0	1	0	0	0	0	1	0	0	0	1	1	1	0	1	1	1	0	1	1	1	1	0	0	0	1	0	0	1
PMS397	1	1	0	0	0	1	0	0	1	1	1	1	1	0	0	1	0	0	0	0	0	0	1	1	1	0	0	0	0	0	0	1	1	0	0	1	1	1	1	1	1	1	1	0	0	0	0	0	1
PMS398	1	1	0	0	0	1	0	0	1	1	0	1	0	0	0	0	0	0	1	0	0	0	1	1	0	0	0	0	0	0	1	1	1	1	0	1	1	0	1	1	1	1	0	1	0	0	0	0	0
PMS399	1	1	0	1	0	1	1	0	1	1	0	1	0	0	0	1	0	0	1	0	0	0	0	0	0	0	1	0	0	0	0	1	1	0	1	1	1	1	1	1	1	1	1	0	0	1	0	1	1
PMS400	1	1	0	0	0	1	0	0	1	1	1	1	0	0	0	0	0	0	1	0	0	0	0	0	0	0	0	0	0	0	1	1	1	1	1	1	0	0	1	1	1	1	0	1	0	1	0	0	1
PMS401	1	0	0	0	0	1	0	0	1	0	0	1	0	1	0	0	0	0	0	0	0	0	0	0	1	0	0	0	0	0	1	1	1	0	1	0	1	1	1	1	1	1	0	0	0	0	0	0	1
PMS402	1	1	1	1	0	1	1	0	0	1	0	1	0	1	0	0	0	0	0	0	0	0	0	0	0	1	1	0	0	1	1	1	1	0	1	1	1	0	1	0	0	1	1	0	0	0	0	0	1
PMS403	1	1	0	0	0	1	0	0	1	1	0	0	1	1	0	1	0	0	1	0	0	1	1	1	1	0	1	0	0	0	1	1	1	0	1	1	1	1	1	1	1	1	0	0	0	0	0	0	1
PMS404	0	1	0	0	0	1	0	0	1	0	0	0	0	0	0	0	0	0	1	0	0	0	0	0	0	0	0	0	0	0	0	1	1	0	1	1	1	0	1	1	1	1	0	0	0	0	0	0	1
PMS405	1	1	0	1	0	1	1	0	1	1	0	0	0	1	0	0	0	0	1	0	0	0	0	0	0	0	0	1	0	0	1	1	1	1	0	1	1	1	1	1	1	0	0	0	0	0	0	0	1
PMS406	1	1	0	1	0	1	0	0	1	1	1	1	0	0	0	1	0	0	1	1	0	0	0	0	1	0	0	1	1	0	1	1	1	1	1	1	0	0	0	1	1	1	0	0	0	0	0	0	1
PMS407	1	1	0	0	0	1	0	0	1	1	0	1	0	1	0	0	0	0	0	1	0	1	1	1	0	0	1	1	0	1	0	1	1	1	0	1	0	0	0	1	0	0	0	1	0	0	0	1	1
PMS408	1	1	0	0	0	1	0	0	1	1	1	1	0	1	0	1	0	0	1	1	0	0	0	0	1	0	0	1	0	0	0	1	1	0	1	1	1	1	1	1	1	0	0	0	0	0	0	0	0
PMS409	0	1	0	0	0	1	0	0	1	1	0	1	0	1	0	0	0	0	1	0	0	0	0	0	1	0	1	0	0	0	0	1	1	1	1	0	1	1	1	1	1	0	0	0	0	0	0	1	1
PMS410	1	1	0	1	0	1	1	0	1	1	0	1	0	1	1	0	0	0	1	0	0	0	1	1	1	0	1	0	0	0	0	1	1	0	1	1	1	1	1	1	1	0	0	0	0	0	0	1	1
PMS411	1	1	0	1	0	1	0	0	1	1	1	1	0	1	0	0	0	0	1	1	0	0	0	0	1	0	0	0	1	1	0	0	1	1	1	1	1	1	1	1	1	1	0	0	0	1	0	0	1
PMS412	1	1	0	0	0	1	0	0	1	1	0	1	0	1	0	0	0	0	1	0	0	0	0	0	0	0	0	1	0	0	1	1	1	0	0	0	1	1	1	1	1	1	1	0	0	1	0	0	1
PMS413	1	1	0	0	0	1	0	0	1	1	0	1	0	1	1	0	0	0	0	0	0	1	0	0	1	0	0	0	1	0	1	1	1	0	0	1	1	1	1	1	1	1	0	0	0	1	0	0	1
PMS414	1	0	0	0	0	1	0	0	1	1	1	1	0	1	0	1	1	0	1	1	0	0	0	0	1	0	1	1	0	1	0	1	1	0	1	0	1	0	1	1	1	1	0	0	0	1	0	1	1
PMS415	1	0	0	0	0	1	0	0	1	1	0	1	0	0	0	0	0	0	1	0	0	0	0	0	1	0	0	1	1	1	1	1	1	0	1	1	1	0	1	0	1	1	0	0	0	1	1	1	1
PMS416	0	0	0	0	0	1	1	0	1	1	0	1	0	0	0	1	0	0	1	0	0	0	0	0	0	0	0	1	0	0	1	1	1	0	1	1	1	1	1	1	1	1	0	0	0	0	0	1	1
PMS418	1	0	1	0	0	0	0	0	0	0	0	1	1	0	0	1	0	0	0	0	0	0	0	0	0	0	1	0	0	1	0	0	1	0	1	1	1	1	1	1	0	1	0	1	0	0	0	0	0
PMS419	0	0	0	0	0	1	0	0	1	1	0	1	0	0	0	1	0	0	0	0	0	0	0	0	0	0	1	0	0	1	1	1	1	0	1	1	1	1	1	1	1	1	0	0	0	1	0	1	1
PMS420	0	0	0	0	0	1	0	0	1	0	1	0	0	0	1	0	0	0	1	0	0	0	1	1	0	0	1	1	0	0	1	1	1	0	1	0	1	1	1	1	1	1	0	0	0	1	0	1	0
PMS421	0	0	0	0	0	1	0	1	1	1	0	1	0	0	1	0	0	0	0	0	0	0	0	0	0	0	1	0	1	0	1	1	1	0	0	1	1	1	1	1	1	1	0	0	0	1	0	1	1
PMS422	0	1	0	0	0	1	1	1	1	1	1	1	0	0	0	0	0	0	1	0	0	1	0	0	0	0	0	0	0	0	1	1	1	0	0	0	1	0	1	1	1	1	0	0	0	1	0	1	1
PMS423	1	1	1	0	0	1	0	0	1	1	1	1	0	0	1	0	0	0	1	0	0	0	0	0	1	0	1	1	0	1	1	1	1	0	0	1	1	0	1	1	1	1	0	0	0	0	0	0	1
PMS424	1	1	1	0	0	1	1	0	1	1	1	1	0	0	0	1	0	0	0	0	0	0	0	0	0	0	0	0	0	0	1	1	1	0	0	1	1	1	1	0	1	1	1	0	1	0	0	0	0
PMS425	1	1	1	0	0	1	0	0	1	1	0	1	0	0	0	0	0	0	1	0	0	1	0	0	0	0	0	0	0	1	0	0	1	1	0	1	1	1	1	1	1	0	0	0	1	0	0	0	0
PMS426	1	1	0	0	0	1	0	0	1	1	0	1	0	0	1	1	0	0	0	1	0	0	0	1	0	0	1	1	0	0	1	1	1	0	1	1	1	1	1	1	1	0	0	0	0	0	0	0	1
PMS427	1	1	0	0	0	1	0	0	1	1	0	1	0	0	0	0	0	0	1	0	0	1	0	1	0	0	1	1	0	0	1	1	1	0	0	1	1	1	1	1	1	1	0	0	0	0	1	0	0
PMS428	1	1	0	0	0	1	1	0	1	1	1	1	0	0	1	0	1	0	1	0	0	0	0	1	0	0	1	1	0	0	0	0	1	0	0	1	1	1	0	1	1	1	1	0	0	0	0	0	0
PMS429	1	1	0	1	0	1	0	0	0	1	0	0	0	0	0	0	0	1	0	0	0	0	0	1	0	0	0	1	0	0	0	1	1	1	0	1	1	1	1	1	1	0	0	0	0	0	0	0	0
PMS430	1	1	0	0	0	1	0	0	1	1	0	1	0	0	1	0	0	0	1	0	0	0	0	1	0	0	1	1	1	0	1	1	1	0	0	1	1	1	1	1	0	1	0	1	0	0	0	0	1
PMS431	1	0	1	1	0	1	0	0	1	1	0	1	0	0	0	0	0	0	1	0	0	0	0	1	0	0	1	1	0	0	0	0	1	0	1	1	1	0	1	1	1	1	0	0	0	0	0	0	0
PMS432	1	0	1	0	0	1	1	0	1	1	0	1	0	1	1	0	0	0	0	0	0	1	0	1	0	0	1	1	0	0	1	1	1	0	1	1	1	1	1	1	1	1	0	0	1	0	0	0	0
PMS433	1	1	1	0	0	1	0	0	1	1	1	1	0	1	1	0	1	1	1	0	0	0	0	1	0	0	1	1	0	0	1	1	1	0	1	1	1	1	0	1	0	0	0	1	0	0	0	0	1
PMS439	1	1	1	1	0	1	0	0	1	1	1	1	0	1	1	0	0	0	1	0	0	1	0	1	0	0	1	1	1	0	1	1	1	0	1	1	1	1	0	1	0	0	0	0	1	0	0	0	1
PMS440	1	1	1	1	0	1	0	0	1	1	1	1	0	0	1	0	0	1	1	0	0	1	0	1	0	0	1	1	1	0	0	1	1	0	1	1	1	1	0	1	0	0	0	0	1	0	0	0	1
PMS441	1	1	1	0	0	0	0	0	1	1	1	1	1	0	1	1	0	0	0	0	0	0	0	1	0	0	1	1	0	0	1	1	1	0	0	1	1	1	1	1	0	0	0	0	0	0	0	0	1
PMS444	1	1	1	0	0	1	0	0	1	0	1	1	0	0	1	0	1	1	0	0	0	0	0	1	0	0	0	0	0	0	0	1	1	0	0	1	1	1	1	1	0	0	0	0	1	0	0	1	0
PMS445	1	0	1	0	0	1	0	0	1	0	1	1	0	0	0	0	0	0	1	0	1	1	1	0	0	0	0	0	0	0	0	1	1	0	1	1	1	1	1	0	1	1	0	0	1	0	0	0	0
PMS446	1	1	1	0	0	1	0	0	1	1	0	1	0	0	0	1	0	0	1	0	0	1	0	0	1	0	1	1	0	0	0	1	1	0	1	1	1	1	1	1	0	0	0	0	1	0	0	0	1
PMS447	0	0	1	0	0	1	0	0	1	1	1	1	0	0	0	1	0	0	1	1	1	1	0	0	0	0	0	0	0	0	0	1	1	0	0	1	1	1	1	0	1	1	1	0	1	0	0	1	1
PMS448	1	0	0	0	0	1	0	0	1	0	1	0	0	1	1	1	0	0	1	0	1	1	0	0	0	0	1	1	0	0	0	0	1	1	1	1	1	1	1	1	1	0	0	1	0	0	0	0	1
PMS449	1	0	1	0	0	1	1	0	1	1	0	0	0	1	0	0	0	0	1	0	0	0	0	0	0	0	1	1	0	1	0	1	1	0	1	1	1	1	1	1	1	0	1	1	0	0	0	0	1
PMS450	1	1	1	0	0	0	0	0	1	0	0	0	0	1	1	1	0	0	1	0	0	0	0	0	0	0	0	1	1	0	0	1	1	0	0	1	1	1	0	1	0	0	0	0	1	0	0	0	1
PMS451	1	1	1	0	0	1	0	0	1	1	0	1	0	0	1	1	0	0	1	0	1	1	1	0	0	0	0	0	0	0	1	1	1	0	1	1	1	1	0	1	0	0	0	0	0	0	0	0	1
PMS452	1	1	1	0	0	0	0	0	1	0	0	1	0	1	1	0	0	0	1	0	0	1	0	1	0	0	1	1	0	0	0	1	1	0	0	0	1	1	1	1	0	1	0	0	1	0	0	1	1
PMS454	1	1	1	0	0	1	0	0	1	1	1	0	1	0	1	0	0	0	1	0	0	0	0	1	1	0	0	1	0	0	1	1	1	1	0	1	1	1	1	1	1	1	0	0	0	0	0	1	0
PMS462	1	1	1	0	0	0	0	0	1	1	1	1	0	0	1	0	0	0	0	0	0	0	0	1	0	0	1	0	0	0	1	0	1	1	0	1	1	1	1	1	0	1	0	0	1	0	0	0	1
PMS464	1	1	1	0	0	1	0	0	1	1	0	1	0	0	1	0	0	0	0	0	0	0	0	0	1	0	0	0	0	0	1	0	1	1	0	1	1	1	1	1	1	1	0	1	1	0	0	0	1
PMS466	1	1	1	0	0	1	0	1	1	1	0	1	0	0	1	0	0	0	0	0	1	1	0	1	1	0	1	0	0	0	0	0	1	1	0	1	1	1	1	1	0	1	0	1	0	0	0	0	0
PMS468	1	1	1	0	0	0	0	0	1	0	0	1	0	0	0	1	0	1	0	0	0	0	0	0	1	0	0	1	0	0	0	0	1	0	0	1	1	1	0	1	0	0	0	0	0	0	0	0	0
PMS469	1	1	1	0	0	1	0	0	1	1	1	1	0	1	0	1	1	0	1	0	1	1	0	0	0	0	1	0	0	0	1	1	1	1	1	1	1	1	1	1	1	1	1	0	0	1	0	0	0
PMS470	0	0	0	0	0	1	0	1	1	0	0	0	0	1	0	0	0	0	1	0	0	0	0	0	0	0	0	1	0	0	0	1	1	1	0	1	1	1	1	1	1	1	0	0	1	0	0	0	1
PMS471	1	1	1	0	0	1	0	0	1	1	1	1	0	0	1	0	0	0	0	0	0	0	0	0	0	0	0	0	0	1	0	1	1	1	1	1	1	1	1	1	0	0	0	0	1	0	0	0	0
PMS474	1	1	1	0	0	0	0	1	1	1	1	1	0	1	0	0	1	0	0	0	1	1	0	0	0	0	0	0	0	0	0	1	1	1	0	1	1	1	1	1	1	1	0	1	1	0	0	0	1
PMS475	1	1	1	0	0	1	0	1	1	1	0	0	0	0	0	0	0	0	1	0	1	0	0	1	0	0	0	0	0	0	0	1	1	0	0	1	1	1	1	1	1	0	0	0	1	0	0	1	1
PMS476	1	1	1	1	0	1	0	1	1	1	0	1	0	0	0	0	0	0	0	0	1	1	0	0	0	0	0	0	0	0	0	0	1	0	0	1	1	1	1	1	1	1	0	0	1	0	0	1	1
PMS477	1	1	1	0	0	1	0	0	1	1	1	0	0	0	0	0	0	0	1	0	0	0	0	0	0	0	0	0	0	0	1	0	1	0	1	1	1	1	1	1	0	1	0	0	0	0	0	1	0
PMS478	1	1	1	0	0	1	0	1	1	1	1	1	1	0	0	0	0	0	1	0	0	0	1	1	0	0	0	0	0	0	0	0	1	1	0	1	1	1	1	1	1	0	0	1	1	0	0	0	1
PMS480	1	1	1	0	0	1	0	0	1	1	1	1	0	1	1	1	1	0	0	0	0	0	0	0	0	0	0	0	0	0	1	1	1	0	1	1	1	1	1	1	1	1	0	0	1	0	0	0	1
PMS481	1	1	1	1	0	1	0	1	1	1	1	1	0	0	0	0	1	0	0	0	1	1	0	0	0	0	0	0	0	0	0	1	1	1	0	0	0	0	1	1	1	1	0	0	1	0	0	0	1
PMS482	1	1	1	0	0	1	0	0	1	1	1	1	0	0	0	0	1	0	1	0	1	0	1	1	0	0	0	1	0	0	1	1	1	0	0	1	1	1	1	1	1	1	0	0	1	0	0	0	1
PMS489	0	0	0	0	0	1	0	1	1	1	0	1	0	0	0	1	1	0	1	0	1	1	0	0	0	0	0	1	0	0	1	1	1	0	1	0	1	1	1	1	1	0	1	0	1	0	0	0	1
PMS490	1	1	1	0	0	1	0	1	1	0	0	1	0	0	0	0	1	0	1	0	0	0	0	0	0	0	1	0	0	0	0	1	1	0	1	0	1	1	1	1	1	0	0	0	1	0	0	1	1
PMS491	1	1	1	0	0	1	1	1	1	1	0	1	0	0	0	0	0	0	1	0	0	0	0	0	0	0	0	0	0	0	0	1	1	1	1	0	1	1	1	1	1	0	0	0	1	0	0	0	1
PMS494	1	1	1	0	0	1	1	1	1	0	0	0	0	0	0	0	0	0	1	0	0	0	0	1	0	0	0	1	0	0	1	1	1	0	0	1	1	1	1	1	1	1	0	0	1	0	0	0	1
PMS496	1	1	1	0	0	1	0	0	1	1	1	1	0	0	0	0	0	0	0	0	1	0	0	1	1	0	1	1	1	1	0	0	1	0	0	1	1	1	1	1	0	0	0	0	0	0	0	0	0
PMS500	1	1	1	0	0	1	0	0	1	1	1	1	0	0	1	0	0	0	0	0	0	0	0	1	1	0	0	0	1	0	0	0	1	1	0	1	1	1	1	1	1	1	0	0	0	0	0	0	0
PMS502	1	1	1	0	0	1	0	0	1	1	1	1	0	0	0	0	0	0	0	0	0	0	0	1	1	0	0	0	1	0	0	0	1	0	1	0	0	0	0	0	0	1	0	0	0	0	0	0	0
PMS503	1	1	1	0	0	0	0	0	1	1	0	1	0	0	0	0	0	0	0	0	1	0	0	0	1	0	1	0	0	0	1	1	1	1	1	1	1	1	1	1	1	1	0	0	0	0	0	0	0
PMS505	1	1	1	0	0	1	1	0	1	1	1	1	0	0	0	0	0	0	1	0	1	0	0	0	1	0	0	1	0	0	0	0	1	0	1	1	1	1	0	1	1	1	0	0	0	0	0	0	0
PMS508	1	1	1	0	1	0	0	0	1	1	0	1	0	0	1	0	0	0	0	0	0	0	0	0	0	0	0	0	0	0	0	1	1	1	1	1	1	1	1	1	0	0	0	0	1	0	0	0	0
PMS509	1	1	0	0	0	1	0	0	1	0	0	1	0	0	0	0	0	0	0	0	0	0	0	0	1	0	0	0	0	0	0	1	1	0	1	1	1	1	1	1	0	0	0	1	0	0	0	0	0
PMS510	1	1	1	0	0	1	1	0	1	1	0	1	1	0	0	0	1	0	0	0	0	1	0	0	1	0	0	0	0	0	0	0	1	0	1	1	1	0	1	1	0	0	0	0	1	0	0	0	0
PMS511	1	1	1	1	0	1	0	0	1	1	0	1	1	0	0	0	0	0	0	0	0	1	0	0	1	0	0	0	0	0	0	0	1	0	1	1	1	0	1	1	0	0	0	0	1	0	0	0	0
PMS518	1	1	1	0	0	1	1	1	1	1	1	1	0	0	0	0	0	0	0	0	0	0	0	0	0	0	0	0	0	1	1	1	1	0	0	1	0	0	1	1	0	0	0	0	0	0	0	0	0
PMS519	1	1	1	0	0	1	0	1	1	1	1	1	0	1	0	0	0	0	0	0	0	1	0	0	1	0	1	0	1	1	1	0	1	0	1	1	1	0	1	1	1	1	0	0	0	0	0	0	0
PMS520	1	1	1	0	0	1	0	1	1	1	0	1	0	0	0	0	0	0	0	0	0	0	0	0	0	0	0	0	0	1	0	0	1	0	1	1	0	0	1	1	0	0	1	0	0	0	0	0	0
PMS521	1	1	1	1	0	1	1	0	1	1	1	0	1	0	0	1	1	0	1	0	0	0	0	0	0	0	0	0	0	1	1	1	1	0	1	1	1	0	1	1	0	0	0	0	1	0	0	0	0
PMS523	1	1	1	1	0	1	0	0	0	1	0	1	0	0	0	0	0	0	0	0	0	0	0	0	0	0	0	0	1	1	0	0	1	0	1	1	1	0	1	1	0	0	0	0	1	0	0	0	0
PMS524	1	1	1	1	0	1	1	1	1	1	1	1	1	0	0	0	0	0	0	0	0	1	0	0	1	0	1	0	0	1	1	1	1	1	1	1	1	0	1	1	0	0	0	0	1	0	0	0	0
PMS525	1	1	1	1	0	1	1	1	1	1	1	1	1	0	0	0	0	0	0	0	0	0	0	0	1	0	1	0	0	1	1	0	1	0	1	0	1	1	1	1	0	0	0	0	1	0	0	0	0
PMS526	1	1	1	0	0	1	1	0	1	1	1	0	0	1	0	0	0	0	0	0	0	0	0	0	0	0	1	0	0	1	0	0	1	0	0	1	1	0	1	1	0	0	0	0	1	0	0	0	0
PMS527	1	1	1	1	0	1	0	0	1	1	0	1	0	1	0	1	1	0	0	0	0	1	0	0	0	0	0	0	0	1	1	0	1	1	1	0	1	0	1	1	0	0	0	0	1	0	0	0	0
PMS528	1	1	1	0	0	1	1	1	1	1	1	1	0	0	0	0	0	0	0	0	0	1	0	0	1	0	1	0	0	0	0	0	1	0	1	1	1	1	1	1	1	1	0	0	1	0	0	0	0
PMS532	0	0	0	1	0	1	0	0	1	1	1	1	0	0	0	1	0	0	1	0	0	1	0	0	1	0	1	0	1	1	1	0	1	1	1	1	1	1	1	1	0	1	0	0	1	0	0	0	0
PMS533	1	1	1	1	0	1	1	0	1	1	0	1	0	0	0	0	0	0	0	0	0	1	0	0	1	0	1	0	0	1	0	0	1	1	0	0	1	0	1	1	0	0	0	0	0	0	0	0	1
PMS535	1	1	1	0	0	1	1	1	1	1	1	1	1	0	0	0	1	0	0	0	0	0	0	0	1	0	1	0	1	1	1	0	1	1	0	1	1	0	1	1	0	1	0	0	1	0	0	0	0
PMS537	1	1	1	1	0	1	0	1	1	1	1	1	1	0	0	0	1	0	0	0	0	0	0	0	1	0	0	0	0	0	0	1	1	0	0	1	1	1	1	1	1	1	0	0	0	0	0	0	0
PMS539	1	1	1	0	0	1	0	0	1	1	1	0	0	0	0	0	0	0	0	0	0	1	0	0	1	0	0	0	0	1	1	0	1	1	0	0	1	0	0	0	0	1	0	0	1	0	0	0	0
PMS541	1	1	1	0	0	1	1	0	1	1	1	0	0	0	0	0	1	0	0	0	0	0	0	0	0	0	0	0	0	1	0	0	1	0	1	1	0	0	1	1	0	0	0	0	1	0	0	0	0
PMS543	1	1	1	1	0	1	1	0	1	1	1	1	0	0	0	0	1	0	0	0	0	0	0	0	1	0	0	0	0	1	1	0	0	0	0	1	1	0	1	1	1	1	0	0	0	0	0	0	0
PMS544	1	1	1	1	0	1	1	0	1	1	1	1	1	0	0	0	1	0	0	0	0	1	0	0	1	0	1	0	1	1	1	0	1	1	0	1	1	0	1	1	1	0	0	0	1	1	0	0	0
PMS546	1	1	1	0	0	1	0	1	1	1	1	1	0	0	0	0	0	0	0	0	0	0	0	0	0	0	1	0	0	1	0	0	1	0	0	1	1	1	0	1	0	0	0	0	1	0	0	0	1
PMS547	1	1	1	0	0	1	0	0	1	0	1	1	1	0	0	0	1	0	1	0	0	0	0	0	0	0	1	0	0	1	1	0	1	0	1	1	1	1	1	1	0	0	0	0	1	0	0	0	0
PMS551	1	1	1	0	0	1	1	1	1	1	0	1	0	0	0	0	1	0	0	0	0	0	0	0	1	0	1	0	0	0	0	0	1	0	1	0	1	0	1	1	1	1	0	0	1	0	0	0	0
PMS552	1	1	1	0	0	1	1	1	1	0	0	1	0	0	0	0	1	0	0	0	0	1	0	0	0	0	0	0	0	0	0	0	1	0	1	1	0	0	1	1	0	0	0	0	0	0	0	0	0
PMS553	1	1	1	0	0	1	0	1	1	1	0	1	0	0	0	0	0	1	0	1	0	1	0	0	0	0	1	0	0	0	0	0	1	1	0	1	1	1	1	1	0	0	0	1	1	0	0	0	1
PMS555	0	1	1	0	0	1	1	0	1	1	1	0	0	0	0	0	1	0	0	0	0	0	0	0	0	1	0	0	0	1	1	0	1	0	1	0	1	1	1	1	0	0	0	0	1	0	0	0	0
PMS557	1	1	1	0	0	1	0	0	1	1	1	0	0	0	0	0	1	0	0	0	0	0	0	0	1	1	0	0	0	1	1	1	1	0	1	1	1	1	1	1	1	0	0	0	1	1	1	0	1
PMS558	1	1	1	0	0	1	0	0	1	1	0	0	1	1	0	0	1	0	0	0	0	1	0	0	0	0	0	0	0	1	1	0	1	0	1	1	1	0	1	1	0	0	0	0	1	1	0	0	0
PMS560	1	1	1	0	0	1	0	0	1	1	0	0	0	0	0	0	0	0	0	0	0	0	0	0	1	0	0	0	0	1	1	0	1	0	1	0	1	1	0	1	0	0	0	0	1	0	0	0	0
PMS561	0	1	1	0	0	1	0	0	1	0	0	0	0	1	0	1	1	0	0	0	0	1	0	0	0	0	1	0	1	1	1	1	1	0	1	1	1	0	1	1	0	0	0	0	0	0	0	0	1
PMS562	1	1	1	1	0	1	1	0	1	1	1	0	0	0	0	0	1	0	0	0	0	0	0	0	1	0	0	0	0	1	1	0	1	0	0	0	1	1	0	1	0	0	0	0	0	1	1	0	1
PMS563	1	1	1	0	0	1	0	0	1	1	1	1	0	0	0	0	1	0	0	0	0	0	0	0	1	0	0	0	1	1	1	1	1	0	0	0	1	1	0	1	0	0	0	0	1	1	0	0	1
PMS564	1	1	1	1	0	1	1	0	1	1	1	1	0	0	0	0	0	0	0	1	0	1	0	0	0	0	0	0	0	1	0	0	1	0	0	0	1	0	0	1	0	0	0	0	1	1	0	0	0
PMS565	1	1	1	1	0	1	1	0	1	1	1	0	0	0	0	0	1	0	0	0	0	1	0	0	1	0	0	0	0	0	0	0	1	0	1	0	1	1	1	1	0	0	0	0	1	1	0	0	0
PMS571	1	1	1	0	0	1	0	0	1	1	1	1	0	0	0	1	1	0	0	0	0	1	0	0	1	0	0	0	0	1	0	0	1	0	1	0	1	0	1	1	0	0	1	0	1	1	0	0	0
PMS572	1	1	1	0	0	1	1	0	1	0	0	1	1	0	0	0	0	0	0	0	0	1	0	0	0	1	1	0	0	0	0	0	1	1	1	1	1	0	1	1	0	0	0	0	1	1	0	0	1
PMS574	0	1	1	0	0	1	1	0	1	1	0	1	1	0	0	0	0	0	1	0	0	1	0	0	1	0	1	0	0	1	1	0	1	1	1	1	1	1	1	1	1	0	0	0	1	0	0	0	0
PMS575	1	1	1	0	0	1	0	0	1	1	0	0	0	0	0	0	0	0	0	0	0	0	0	0	1	0	0	0	0	1	1	1	1	0	0	0	1	0	1	1	1	0	0	0	1	0	0	0	0
PMS576	1	1	1	0	0	1	0	1	1	1	1	0	0	0	0	0	0	0	0	0	0	0	0	0	1	0	1	0	0	1	1	1	1	0	1	0	1	1	1	1	0	0	1	0	0	0	0	0	0
PMS577	1	1	1	0	0	1	0	1	1	1	1	0	0	0	0	1	0	0	0	0	0	1	0	0	1	0	1	0	0	1	1	1	1	1	0	1	1	0	1	0	0	0	0	1	1	0	1	0	0
PMS582	1	1	1	0	0	1	1	1	1	1	1	0	0	1	0	0	1	0	1	0	0	0	0	0	0	0	0	0	0	1	1	0	1	0	0	1	1	0	0	1	0	0	0	0	1	0	0	0	0
PMS583	0	1	0	1	0	1	1	0	1	1	1	1	0	0	0	0	1	0	0	1	0	0	0	0	1	0	1	0	0	1	1	0	1	0	1	1	1	0	0	0	0	1	0	0	1	0	0	0	1
PMS584	1	1	1	0	0	1	0	1	1	1	1	0	0	1	0	0	0	0	0	0	0	1	0	0	1	0	0	0	0	1	1	0	1	1	0	1	1	1	1	1	0	0	0	1	1	0	0	0	0
PMS585	1	1	1	0	0	1	1	0	1	1	1	1	0	0	0	0	1	0	0	0	0	0	0	0	1	0	0	0	0	1	1	1	1	1	0	0	1	1	0	0	0	0	0	0	0	0	1	0	0
PMS587	1	1	1	0	0	1	0	0	0	0	0	0	0	0	0	0	1	0	0	1	0	1	0	0	1	0	0	0	0	1	0	0	1	0	1	0	1	0	0	1	0	0	0	0	1	0	0	0	0
PMS589	1	1	1	0	0	1	1	0	1	1	1	1	0	0	0	0	1	0	0	0	0	0	0	0	1	0	1	0	1	1	1	1	1	0	1	1	1	1	1	1	0	0	1	0	1	0	0	0	0
PMS590	1	1	1	0	0	1	1	0	1	0	0	1	0	0	0	0	1	0	0	0	0	0	0	0	1	0	0	0	0	0	0	0	1	0	0	0	1	1	1	1	0	0	0	0	0	0	0	0	0
PMS592	1	1	1	1	0	1	0	1	1	1	1	1	0	0	0	0	1	0	0	0	0	1	0	0	0	0	1	0	0	0	0	0	1	0	1	1	1	0	1	1	1	1	0	0	0	0	0	0	0
PMS596	0	1	0	1	0	1	1	1	1	1	0	0	0	0	0	0	0	0	0	0	0	1	0	0	0	0	1	0	0	1	0	0	1	0	0	1	1	1	1	1	1	1	0	1	1	0	0	0	0
PMS600	1	1	1	0	0	1	1	1	1	1	1	0	0	0	0	0	0	0	0	0	0	0	0	0	0	0	0	0	1	1	1	0	1	0	1	0	1	0	1	1	1	1	0	1	1	0	0	0	1
PMS601	1	1	1	1	0	1	0	0	1	1	1	1	1	0	0	1	0	1	0	0	0	0	0	0	1	1	0	0	0	1	0	0	0	0	0	0	1	1	1	1	1	1	0	0	1	0	0	0	1
PMS602	0	1	1	0	0	1	0	0	1	1	1	1	1	0	0	1	1	0	0	0	0	1	0	0	0	0	0	0	0	1	0	0	1	0	0	0	1	0	1	1	1	1	0	1	1	0	0	0	0
PMS603	1	1	1	0	0	1	0	0	1	1	1	1	1	0	0	0	1	0	0	1	0	1	0	0	1	0	1	0	0	1	1	0	1	0	1	0	1	1	1	1	0	0	0	0	1	0	0	0	0
PMS604	1	1	1	0	0	1	0	0	1	1	1	1	1	1	0	0	1	0	0	0	0	0	0	0	1	0	1	0	0	1	0	0	1	0	0	0	1	1	1	1	1	1	0	0	1	0	0	0	1
PMS605	1	1	1	0	0	1	0	0	1	1	0	1	0	0	0	0	1	0	0	0	0	1	0	0	1	0	0	0	0	1	0	1	0	0	0	0	1	1	1	1	0	0	0	0	0	1	0	0	1
PMS606	1	1	1	1	0	1	0	0	1	1	1	1	1	1	0	0	0	0	0	0	0	0	0	0	1	0	1	0	0	1	1	0	1	0	0	1	1	1	1	1	1	1	0	0	0	0	0	0	0
PMS607	1	1	1	1	0	1	0	0	1	1	0	1	1	1	0	0	0	0	0	0	0	1	0	0	1	0	0	0	0	0	0	0	1	0	1	1	1	1	1	1	0	1	0	0	1	0	1	0	0
PMS608	1	1	1	1	0	1	1	0	1	1	0	1	1	1	0	0	0	0	0	0	0	0	0	0	1	1	1	0	0	1	1	0	1	1	1	0	1	1	1	1	1	1	1	0	1	0	0	0	1
PMS609	1	1	1	0	0	1	1	0	1	1	1	1	1	1	0	0	1	0	1	0	0	0	0	0	1	1	1	0	1	1	0	0	1	0	1	1	1	0	1	1	0	1	0	0	1	0	0	0	1
PMS610	1	1	1	0	0	1	0	0	1	1	1	1	1	1	0	0	0	0	0	0	0	0	0	0	1	0	0	0	0	1	0	0	1	0	1	1	1	1	1	1	1	1	0	0	1	0	1	1	0
PMS611	0	1	0	1	0	1	1	0	1	1	0	1	1	1	0	1	1	0	0	1	0	1	0	0	1	0	0	0	0	1	0	0	1	1	0	1	1	1	1	1	1	1	0	0	0	0	0	1	0
PMS612	1	1	1	0	0	1	0	0	1	1	1	1	1	0	0	0	0	0	0	0	0	0	0	0	1	1	1	0	0	0	0	0	1	0	0	1	1	1	1	1	1	0	1	0	0	0	1	0	0
PMS613	0	1	1	0	0	1	0	0	1	0	1	1	1	0	0	0	1	0	0	0	0	0	0	0	1	1	1	0	0	1	1	0	1	0	0	1	1	0	1	1	1	1	0	0	0	0	1	0	0
PMS614	1	1	1	1	0	0	0	0	1	1	1	1	1	0	0	0	1	0	0	0	0	0	0	0	1	0	1	0	0	1	0	0	1	0	1	1	1	1	0	1	0	0	0	1	0	0	0	0	0
PMSRC1	1	1	1	0	0	1	0	0	1	1	1	1	1	1	0	0	1	0	0	1	0	0	0	0	1	1	1	0	1	1	1	0	1	1	0	1	1	0	1	1	0	1	0	0	0	0	1	0	0
PMSRC2	0	1	1	1	0	1	1	0	1	1	1	0	0	1	0	0	1	0	1	0	0	0	0	0	1	0	0	0	0	1	0	0	1	0	0	1	1	1	1	1	1	1	1	0	0	0	0	0	1
PMSTS1	1	1	1	0	0	1	1	0	1	0	0	1	1	0	0	0	1	0	0	0	0	0	0	0	1	1	1	0	0	1	0	0	1	0	0	1	1	1	1	1	1	1	0	0	0	0	0	1	1
PMSTS2	0	1	1	0	0	1	0	0	1	1	0	0	0	0	0	0	1	0	0	0	0	1	0	0	1	1	0	0	1	0	0	0	1	0	0	1	1	0	1	1	1	1	0	0	0	0	1	0	1
PMSTS3	1	1	1	0	0	1	0	0	1	1	1	1	0	0	0	0	0	0	0	0	0	0	0	0	1	0	0	0	0	1	0	0	1	0	1	1	1	0	0	0	1	1	0	0	1	0	0	0	1
PMSTS4	1	1	1	0	0	1	0	0	1	1	1	1	1	0	0	0	1	0	0	0	0	0	0	0	1	0	1	0	1	1	0	0	1	0	1	1	1	1	1	1	1	0	0	1	1	0	0	0	0
PMSTS5	1	1	1	1	0	1	1	0	1	1	1	1	1	0	0	0	1	0	0	0	0	0	0	0	1	0	1	0	0	0	0	0	1	0	1	1	1	0	1	1	0	1	0	0	0	0	0	0	0
PMSTS6	1	1	1	0	0	1	1	0	1	1	0	1	1	0	0	1	1	0	0	0	0	1	0	0	0	0	1	0	0	1	0	0	1	0	1	1	1	0	1	1	1	1	1	0	0	0	1	0	0
PMSXN1	1	1	1	1	0	1	1	0	1	1	1	1	0	0	0	1	0	1	0	0	0	0	0	0	1	1	1	0	1	0	0	0	1	0	0	1	1	0	1	1	0	1	0	0	0	0	0	0	0
PMSXN2	1	1	1	0	0	1	0	0	1	1	0	1	0	0	0	0	1	1	0	0	0	0	0	0	0	0	1	0	0	1	1	0	1	0	0	1	1	0	1	1	0	0	0	0	0	0	0	0	0
PMSXN3	0	1	1	1	0	1	1	0	1	1	1	1	0	0	0	0	0	0	0	0	0	0	0	0	0	0	1	0	0	1	1	0	1	0	0	1	1	1	1	1	1	1	0	0	0	0	0	0	0
PMSZ36-2	1	1	1	1	0	1	1	0	0	1	0	0	0	0	0	0	1	1	0	0	0	0	0	0	1	1	1	0	0	1	0	0	1	0	0	1	1	1	1	1	1	1	0	0	0	0	0	0	1
PMSZ43-1	1	1	1	1	0	1	0	0	0	1	0	1	1	0	0	0	1	1	0	0	0	1	0	0	0	0	1	0	0	1	1	0	1	0	0	0	1	0	0	1	1	1	0	0	0	0	0	0	0
PMSZ43-2	1	1	1	0	0	1	0	0	0	1	0	1	1	0	0	0	0	1	0	0	0	1	0	0	1	0	1	0	0	1	0	0	1	0	0	1	1	1	1	1	0	1	0	1	1	0	1	0	0
PMSZ90-1	1	1	1	0	0	1	1	0	0	1	0	1	1	0	0	0	0	1	0	0	0	0	0	0	1	0	0	0	0	1	0	0	1	0	0	1	1	0	1	1	0	1	1	0	1	0	0	0	1
PMSZ90-2	0	1	0	0	0	1	1	0	1	1	1	1	0	0	1	0	1	0	0	1	0	1	1	1	1	0	0	0	0	0	0	0	1	0	0	1	1	0	1	1	0	0	0	0	0	0	1	0	1
[truncated: 66 more columns]
